# Supplementary material for: Dysregulation of the Mitochondrial Proteome Occurs in Mice Lacking Adiponectin Receptor 1
Source: Front Endocrinol (Lausanne). 2019 Dec 13;10:872. doi: 10.3389/fendo.2019.00872 (PMC6923683; doi:10.3389/fendo.2019.00872)
Supplement: Supplementary file 2 [file Table_2.xlsx]

## Sheet: Heart - Cannonical Pathways
Gene Ontology Enrichment for Heart Proteomics
Ingenuity Canonical Pathways	-log(p-value)	Ratio	Molecules
Mitochondrial Dysfunction	52	0.292	VDAC3,UQCR10,COX5A,NDUFB7,NDUFA1,MT-ND2,FIS1,NDUFAF2,NDUFA7,NDUFA9,ATP5A1,ATP5C1,ATPAF1,SDHC,COX4I1,COX15,CPT1B,NDUFAB1,NDUFS4,NDUFA4,SOD2,PRDX5,NDUFA11,NDUFS6,ATPAF2,NDUFB9,VDAC1,COX7A1,NDUFA12,OGDH,CPT1A,NDUFV3,ATP5J,COX7A2,ATP5O,NDUFA6,ATP5G2,NDUFS8,NDUFV2,MT-ND4,HSD17B10,SDHA,ATP5D,Cox6c,NDUFB6,NDUFA3,ATP5H,ATP5J2,NDUFB5,NDUFB4
Oxidative Phosphorylation	46.1	0.367	NDUFB9,COX7A1,UQCR10,COX5A,NDUFA12,NDUFA1,NDUFB7,NDUFV3,ATP5J,MT-ND2,COX7A2,ATP5O,NDUFA7,NDUFA9,NDUFA6,ATP5A1,ATPAF1,ATP5C1,ATP5G2,NDUFS8,NDUFV2,SDHC,MT-ND4,COX4I1,SDHA,COX15,ATP5D,NDUFAB1,Cox6c,NDUFS4,NDUFA4,NDUFB6,NDUFA3,NDUFA11,NDUFS6,ATP5H,ATP5J2,ATPAF2,NDUFB5,NDUFB4
TCA Cycle II (Eukaryotic)	9.34	0.348	IDH3A,FH,OGDH,SDHA,IDH3G,MDH2,SUCLG1,SDHC
Ethanol Degradation II	6.22	0.189	ACSS1,RDH14,HSD17B10,ALDH1L2,ALDH2,PECR,ALDH1B1
tRNA Charging	6.06	0.179	DARS2,VARS2,CARS2,NARS2,AARS2,HARS2,IARS2
Valine Degradation I	5.47	0.278	HIBCH,ACAD8,DBT,ECHS1,HADHB
Fatty Acid β-oxidation I	5.38	0.188	HSD17B10,HADH,ECI2,IVD,ECHS1,HADHB
Methylmalonyl Pathway	5	0.75	MUT,PCCA,MCEE
Noradrenaline and Adrenaline Degradation	4.79	0.15	RDH14,HSD17B10,ALDH1L2,ALDH2,PECR,ALDH1B1
2-oxobutanoate Degradation I	4.61	0.6	MUT,PCCA,MCEE
Isoleucine Degradation I	4.51	0.286	HSD17B10,ACAD8,ECHS1,HADHB
Oxidative Ethanol Degradation III	3.77	0.19	ACSS1,ALDH1L2,ALDH2,ALDH1B1
Ethanol Degradation IV	3.46	0.16	ACSS1,ALDH1L2,ALDH2,ALDH1B1
Tryptophan Degradation X (Mammalian, via Tryptamine)	3.46	0.16	RDH14,ALDH1L2,ALDH2,ALDH1B1
NADH Repair	3.26	0.667	NAXE,NAXD
Serotonin Degradation	3.25	0.08	RDH14,HSD17B10,ALDH1L2,ALDH2,PECR,ALDH1B1
LPS/IL-1 Mediated Inhibition of RXR Function	3.01	0.0452	ALAS1,CPT1A,ALDH5A1,ALDH1L2,GSTK1,ALDH1B1,CPT1B,ECSIT,Cyp2a12/Cyp2a22,MGST3
Glutaryl-CoA Degradation	2.99	0.2	HSD17B10,HADH,HADHB
Methylglyoxal Degradation III	2.91	0.188	ZADH2,FAM213B,Akr1b10
Superpathway of Methionine Degradation	2.85	0.111	MUT,GOT2,PCCA,MCEE
Creatine-phosphate Biosynthesis	2.74	0.4	CKMT2,CKMT1A/CKMT1B
Histamine Degradation	2.68	0.158	ALDH1L2,ALDH2,ALDH1B1
Stearate Biosynthesis I (Animals)	2.63	0.0976	ZADH2,FAM213B,DBT,THEM4
Arginine Biosynthesis IV	2.57	0.333	OAT,GLUD1
Fatty Acid α-oxidation	2.49	0.136	ALDH1L2,ALDH2,ALDH1B1
Putrescine Degradation III	2.44	0.13	ALDH1L2,ALDH2,ALDH1B1
Aspartate Degradation II	2.43	0.286	GOT2,MDH2
Glutathione Redox Reactions I	2.38	0.125	GPX1,GSTK1,MGST3
Tryptophan Degradation III (Eukaryotic)	2.38	0.125	HSD17B10,HADH,HADHB
Citrulline Biosynthesis	2.31	0.25	OAT,LOC102724788/PRODH
Superoxide Radicals Degradation	2.31	0.25	SOD2,NQO1
Gluconeogenesis I	2.28	0.115	MDH2,PGAM2,ENO1
Heme Biosynthesis II	2.2	0.222	PPOX,ALAS1
Leucine Degradation I	2.2	0.222	MCCC1,IVD
Aldosterone Signaling in Epithelial Cells	2.07	0.0417	DNAJC19,DNAJC30,DNAJC28,HSPD1,DNAJC4,TRAP1,HSPE1
Aryl Hydrocarbon Receptor Signaling	1.9	0.0429	ALDH5A1,ALDH1L2,NQO1,GSTK1,ALDH1B1,MGST3
Dopamine Degradation	1.89	0.0833	ALDH1L2,ALDH2,ALDH1B1
Methylglyoxal Degradation VI	1.86	1	LDHD,
Phenylalanine Degradation IV (Mammalian, via Side Chain)	1.82	0.143	GOT2,ALDH2
Superpathway of Citrulline Metabolism	1.82	0.143	OAT,LOC102724788/PRODH
NRF2-mediated Oxidative Stress Response	1.77	0.0363	DNAJC19,SOD2,DNAJA3,DNAJC4,NQO1,GSTK1,MGST3
Mitochondrial L-carnitine Shuttle Pathway	1.66	0.118	CPT1A,CPT1B
Ubiquinol-10 Biosynthesis (Eukaryotic)	1.66	0.118	COQ3,ECHDC1
Flavin Biosynthesis IV (Mammalian)	1.57	0.5	FLAD1,
Glutamate Biosynthesis II	1.57	0.5	GLUD1,
Glutamate Degradation X	1.57	0.5	GLUD1,
Proline Degradation	1.57	0.5	LOC102724788/PRODH,
Spliceosomal Cycle	1.57	0.5	U2AF2,
Protein Ubiquitination Pathway	1.53	0.0302	DNAJC19,DNAJC30,DNAJC28,UBR1,HSPD1,DNAJC4,TRAP1,HSPE1
The Visual Cycle	1.52	0.1	RDH14,Akr1b10
4-aminobutyrate Degradation I	1.39	0.333	ALDH5A1,
Aspartate Biosynthesis	1.39	0.333	GOT2,
Coenzyme A Biosynthesis	1.39	0.333	COASY,
Glutamate Degradation II	1.39	0.333	GOT2,
CDP-diacylglycerol Biosynthesis I	1.38	0.0833	AGPAT5,TAMM41
Glycolysis I	1.31	0.0769	PGAM2,ENO1
Phosphatidylglycerol Biosynthesis II (Non-plastidic)	1.31	0.0769	AGPAT5,TAMM41
autophagy	1.28	0.0484	LAMP1,RB1CC1,CTSB
Acetone Degradation I (to Methylglyoxal)	1.28	0.0741	ZADH2,FAM213B
Acetate Conversion to Acetyl-CoA	1.27	0.25	ACSS1,
Arginine Degradation I (Arginase Pathway)	1.27	0.25	OAT,
Branched-chain α-keto acid Dehydrogenase Complex	1.27	0.25	DBT,
Fatty Acid β-oxidation III (Unsaturated, Odd Number)	1.27	0.25	ECI2,
Heme Biosynthesis from Uroporphyrinogen-III I	1.27	0.25	PPOX,
L-cysteine Degradation I	1.27	0.25	GOT2,
Pentose Phosphate Pathway (Oxidative Branch)	1.27	0.25	PGLS,
Phenylethylamine Degradation I	1.27	0.25	ALDH2,
Glutathione-mediated Detoxification	1.18	0.0645	GSTK1,MGST3
2-ketoglutarate Dehydrogenase Complex	1.18	0.2	OGDH,
Folate Polyglutamylation	1.18	0.2	MTHFD1L,
Glutamate Degradation III (via 4-aminobutyrate)	1.18	0.2	ALDH5A1,
Tetrahydrofolate Salvage from 5,10-methenyltetrahydrofolate	1.18	0.2	MTHFD1L,
Tetrapyrrole Biosynthesis II	1.18	0.2	ALAS1,
Trehalose Degradation II (Trehalase)	1.18	0.2	HK1,
Retinoate Biosynthesis I	1.11	0.0588	RDH14,Akr1b10
Tight Junction Signaling	1.1	0.0299	MYH7,MYH14,MYH4,MYH6,GOSR2
Arginine Degradation VI (Arginase 2 Pathway)	1.1	0.167	OAT,
Proline Biosynthesis II (from Arginine)	1.1	0.167	OAT,
Rapoport-Luebering Glycolytic Shunt	1.1	0.167	PGAM2,
Acetyl-CoA Biosynthesis I (Pyruvate Dehydrogenase Complex)	1.04	0.143	DBT,
Xenobiotic Metabolism Signaling	1	0.0244	ANKRA2,ALDH5A1,ALDH1L2,NQO1,GSTK1,ALDH1B1,MGST3
Retinol Biosynthesis	0.985	0.05	RDH14,Akr1b10
Histidine Degradation III	0.982	0.125	MTHFD1L,
Cellular Effects of Sildenafil (Viagra)	0.978	0.0305	MYH7,MYH14,MYH4,MYH6
Folate Transformations I	0.934	0.111	MTHFD1L,
GDP-glucose Biosynthesis	0.934	0.111	HK1,
Ketolysis	0.934	0.111	HADHB,
Prostanoid Biosynthesis	0.934	0.111	PTGES2,
Agranulocyte Adhesion and Diapedesis	0.914	0.0262	MYH7,MYH14,MYH4,MYH6,RDX
Glucose and Glucose-1-phosphate Degradation	0.891	0.1	HK1,
Ketogenesis	0.891	0.1	HADHB,
Pentose Phosphate Pathway	0.891	0.1	PGLS,
Triacylglycerol Biosynthesis	0.885	0.0435	AGPAT5,DBT
Epithelial Adherens Junction Signaling	0.853	0.0274	MYH7,MYH14,MYH4,MYH6
UDP-N-acetyl-D-galactosamine Biosynthesis II	0.852	0.0909	HK1,
Phagosome Maturation	0.838	0.027	LAMP1,PRDX5,CTSB,GOSR2
AMPK Signaling	0.835	0.0246	MLYCD,CPT1A,CPT1B,ADIPOQ,AK2
Acyl-CoA Hydrolysis	0.817	0.0833	THEM4,
BER pathway	0.817	0.0833	POLG,
Mevalonate Pathway I	0.786	0.0769	HADHB,
Actin Cytoskeleton Signaling	0.698	0.022	MYH7,MYH14,MYH4,MYH6,RDX
Superpathway of Geranylgeranyldiphosphate Biosynthesis I (via Mevalonate)	0.681	0.0588	HADHB,
PXR/RXR Activation	0.652	0.0308	ALAS1,CPT1A
Calcium Signaling	0.639	0.0223	MYH7,MYH14,MYH4,MYH6
Cardiomyocyte Differentiation via BMP Receptors	0.619	0.05	MYH7,
Hepatic Fibrosis / Hepatic Stellate Cell Activation	0.617	0.0219	MYH7,MYH14,MYH4,MYH6
Inflammasome pathway	0.6	0.0476	CTSB,
Pyrimidine Deoxyribonucleotides De Novo Biosynthesis I	0.566	0.0435	DTYMK,
ILK Signaling	0.552	0.0204	MYH7,MYH14,MYH4,MYH6
Superpathway of Cholesterol Biosynthesis	0.495	0.0357	HADHB,
TR/RXR Activation	0.411	0.0204	UCP3,ENO1
Estrogen Biosynthesis	0.381	0.0256	HSD17B10,
Huntington's Disease Signaling	0.371	0.0165	CLTC,SDHA,ATP5J,GOSR2
PPARα/RXRα Activation	0.35	0.0167	GOT2,CPT1B,ADIPOQ
Pyrimidine Ribonucleotides Interconversion	0.35	0.0233	SLC25A42,
Pyrimidine Ribonucleotides De Novo Biosynthesis	0.335	0.0222	SLC25A42,
LXR/RXR Activation	0.306	0.0165	HADH,ECHS1
Induction of Apoptosis by HIV1	0.245	0.0164	SLC25A3,
Retinoic acid Mediated Apoptosis Signaling	0.241	0.0161	DAP3,
Eicosanoid Signaling	0.22	0.0149	PTGES2,
GABA Receptor Signaling	0.212	0.0145	ALDH5A1,
Acute Myeloid Leukemia Signaling	0	0.0108	IDH3G,
Acute Phase Response Signaling	0	0.0118	SOD2,ECSIT
Amyotrophic Lateral Sclerosis Signaling	0	0.00901	GPX1,
Axonal Guidance Signaling	0	0.00442	AFG3L2,Wasl
Breast Cancer Regulation by Stathmin1	0	0.00493	RB1CC1,
CTLA4 Signaling in Cytotoxic T Lymphocytes	0	0.0101	CLTC,
Clathrin-mediated Endocytosis Signaling	0	0.00503	CLTC,
Ephrin Receptor Signaling	0	0.00575	Wasl,
Estrogen-Dependent Breast Cancer Signaling	0	0.013	HSD17B10,
Factors Promoting Cardiogenesis in Vertebrates	0	0.0109	MYH7,
G-Protein Coupled Receptor Signaling	0	0.00366	OPRM1,
Glioma Signaling	0	0.00893	IDH3G,
Granulocyte Adhesion and Diapedesis	0	0.00559	RDX,
Gα12/13 Signaling	0	0.00763	CDH13,
Gαi Signaling	0	0.00833	OPRM1,
Hypoxia Signaling in the Cardiovascular System	0	0.0135	NQO1,
IL-1 Signaling	0	0.0109	ECSIT,
Integrin Signaling	0	0.00457	Wasl,
Leukocyte Extravasation Signaling	0	0.00948	Wasl,RDX
Neuroprotective Role of THOP1 in Alzheimer's Disease	0	0.0084	IDE,
Osteoarthritis Pathway	0	0.00476	ADIPOQ,
PEDF Signaling	0	0.0115	SOD2,
PI3K/AKT Signaling	0	0.008	THEM4,
Protein Kinase A Signaling	0	0.00253	MYH4,
RAR Activation	0	0.00526	RDH14,
Regulation of Actin-based Motility by Rho	0	0.0111	Wasl,
Renal Cell Carcinoma Signaling	0	0.012	FH,
RhoA Signaling	0	0.00806	RDX,
RhoGDI Signaling	0	0.0116	CDH13,RDX
Signaling by Rho Family GTPases	0	0.00806	CDH13,RDX
Toll-like Receptor Signaling	0	0.0132	ECSIT,
Type I Diabetes Mellitus Signaling	0	0.00901	HSPD1,
Type II Diabetes Mellitus Signaling	0	0.00781	ADIPOQ,
Virus Entry via Endocytic Pathways	0	0.0098	CLTC,
cAMP-mediated signaling	0	0.00448	OPRM1,
p53 Signaling	0	0.00901	COQ8A,

## Sheet: Kidney - Cannonical Pathways
Gene Ontology Enrichment for Kidney Proteomics
Ingenuity Canonical Pathways	-log(p-value)	Ratio	Molecules
Mitochondrial Dysfunction	45.9	0.357	VDAC3,MT-ND5,ATP5F1,DHODH,UQCR10,MT-ND3,NDUFAF1,NDUFA5,MT-ND2,FIS1,NDUFAF2,SDHB,CAT,NDUFA9,SDHD,MT-ND4L,ATP5C1,ATP5B,MT-ATP6,UQCRC1,MT-CO1,NDUFS7,HTRA2,NDUFAB1,NDUFS4,CYC1,SOD2,NDUFA4,PRDX5,VDAC2,AIFM1,NDUFS6,ATPAF2,NDUFB9,VDAC1,COX7A1,OGDH,NDUFA12,NDUFV3,ATP5J,MT-ND1,ATP5O,GPX4,UQCR11,NDUFV2,NDUFS8,MT-ND4,RHOT2,SDHA,ATP5D,PDHA1,Cox6c,NCSTN,NDUFS2,CYB5A,PSEN2,ATP5L,NDUFA3,ACO1,ATP5J2,COX8A
Oxidative Phosphorylation	33.3	0.385	NDUFB9,MT-ND5,COX7A1,ATP5F1,UQCR10,NDUFA12,MT-ND3,NDUFV3,ATP5J,NDUFA5,MT-ND2,MT-ND1,SDHB,ATP5O,NDUFA9,UQCR11,SDHD,MT-ND4L,ATP5C1,ATP5B,NDUFV2,NDUFS8,MT-ND4,MT-ATP6,UQCRC1,MT-CO1,NDUFS7,SDHA,ATP5D,NDUFAB1,Cox6c,NDUFS4,CYC1,NDUFA4,NDUFS2,CYB5A,ATP5L,NDUFA3,NDUFS6,ATP5J2,COX8A,ATPAF2
TCA Cycle II (Eukaryotic)	8.98	0.435	SDHB,IDH3B,FH,OGDH,SDHA,SDHD,ACO1,MDH2,DHTKD1,MDH1
Fatty Acid α-oxidation	7.85	0.409	ALDH9A1,BCO2,ALDH1L1,ALDH1A1,ALDH7A1,ALDH1L2,TMLHE,ALDH1B1,ALDH4A1
Ethanol Degradation II	7.77	0.297	ALDH9A1,ALDH1L1,ADH1C,RDH14,ALDH1A1,ALDH7A1,ALDH1L2,AKR1A1,ACSS3,ALDH1B1,ALDH4A1
Ethanol Degradation IV	7.28	0.36	ALDH9A1,ALDH1L1,ALDH1A1,ALDH7A1,CAT,ALDH1L2,ACSS3,ALDH1B1,ALDH4A1
Tryptophan Degradation X (Mammalian, via Tryptamine)	7.28	0.36	ALDH9A1,ALDH1L1,RDH14,ALDH1A1,ALDH7A1,ALDH1L2,AKR1A1,ALDH1B1,ALDH4A1
Oxidative Ethanol Degradation III	6.75	0.381	ALDH9A1,ALDH1L1,ALDH1A1,ALDH7A1,ALDH1L2,ACSS3,ALDH1B1,ALDH4A1
Noradrenaline and Adrenaline Degradation	6.33	0.25	ALDH9A1,ALDH1L1,ADH1C,RDH14,ALDH1A1,ALDH7A1,ALDH1L2,AKR1A1,ALDH1B1,ALDH4A1
Histamine Degradation	5.85	0.368	ALDH9A1,ALDH1L1,ALDH1A1,ALDH7A1,ALDH1L2,ALDH1B1,ALDH4A1
Stearate Biosynthesis I (Animals)	5.25	0.22	ELOVL1,ZADH2,SLC27A2,PPT1,DBT,ACOT8,CYP2E1,GNPAT,ACOT9
Putrescine Degradation III	5.22	0.304	ALDH9A1,ALDH1L1,ALDH1A1,ALDH7A1,ALDH1L2,ALDH1B1,ALDH4A1
Phagosome Maturation	5.13	0.115	CTSV,ATP6V1A,ACE,ATP6V1C1,PRDX1,ATP6V1G1,ATP6V0C,LAMP1,ATP6V1F,RAB7A,PRDX5,CTSB,CTSC,LAMP2,CANX,CTSA,CTSD
tRNA Charging	4.5	0.205	DARS2,VARS2,GARS,CARS2,LARS2,PARS2,IARS2,EARS2
Superpathway of Citrulline Metabolism	4.23	0.357	OAT,CPS1,OTC,ALDH18A1,GLS
Citrulline Biosynthesis	4.14	0.5	OAT,OTC,ALDH18A1,GLS
Pyrimidine Deoxyribonucleotides De Novo Biosynthesis I	4.12	0.261	NME3,DUT,NME4,NME1,NME6,NME2
LPS/IL-1 Mediated Inhibition of RXR Function	3.88	0.086	GSTA3,ALAS1,ALDH1L1,ABCC2,ALDH7A1,ALDH18A1,GSTK1,ALDH4A1,FMO2,ALDH9A1,ACOX1,SLC27A2,ALDH1A1,CAT,GSTM5,ALDH1L2,CPT2,ALDH1B1,Cyp2a12/Cyp2a22
Methylmalonyl Pathway	3.86	0.75	MUT,PCCA,MCEE
Dopamine Degradation	3.84	0.194	ALDH9A1,ALDH1L1,ALDH1A1,ALDH7A1,ALDH1L2,ALDH1B1,ALDH4A1
Serotonin Degradation	3.79	0.133	ALDH9A1,ALDH1L1,ADH1C,RDH14,ALDH1A1,ALDH7A1,ALDH1L2,AKR1A1,ALDH1B1,ALDH4A1
autophagy	3.75	0.145	LAMP1,CTSV,RB1CC1,CTSB,CTSC,LAMP2,CTSA,ACE,CTSD
Glycine Betaine Degradation	3.69	0.4	PIPOX,SHMT2,SARDH,DMGDH
2-oxobutanoate Degradation I	3.48	0.6	MUT,PCCA,MCEE
Glutathione-mediated Detoxification	3.35	0.194	GSTZ1,GSTA3,GSTM5,GSTK1,Gstt1,NAT8
Acyl-CoA Hydrolysis	3.34	0.333	PPT1,ACOT8,GNPAT,ACOT9
Fatty Acid β-oxidation I	3.28	0.188	SLC27A2,HADH,HSD17B8,ECI2,ECHS1,ACADM
Proline Biosynthesis II (from Arginine)	3.19	0.5	OAT,OTC,PYCR2
NRF2-mediated Oxidative Stress Response	3.19	0.0829	CLPP,GSTA3,DNAJC13,ABCC2,DNAJC11,CBR1,SOD1,GSTK1,PRDX1,DNAJC19,SOD2,DNAJA3,CAT,GSTM5,AKR1A1,VCP
Aryl Hydrocarbon Receptor Signaling	3.15	0.0929	GSTA3,ALDH1L1,ALDH7A1,ALDH18A1,GSTK1,ALDH4A1,ALDH9A1,ALDH1A1,GSTM5,ALDH1L2,BAX,ALDH1B1,CTSD
4-hydroxyproline Degradation I	2.97	1	HOGA1,ALDH4A1
All-trans-decaprenyl Diphosphate Biosynthesis	2.97	1	PDSS2,PDSS1
Flavin Biosynthesis IV (Mammalian)	2.97	1	FLAD1,RFK
Acetyl-CoA Biosynthesis I (Pyruvate Dehydrogenase Complex)	2.95	0.429	PDHB,DBT,PDHA1
Aspartate Degradation II	2.95	0.429	GOT2,MDH2,MDH1
Superoxide Radicals Degradation	2.76	0.375	SOD2,CAT,SOD1
Valine Degradation I	2.62	0.222	BCKDHA,DBT,ABAT,ECHS1
Heme Biosynthesis II	2.6	0.333	PPOX,ALAS1,CPOX
D-glucuronate Degradation I	2.5	0.667	DCXR,AKR1A1
L-carnitine Biosynthesis	2.5	0.667	ALDH9A1,TMLHE
NADH Repair	2.5	0.667	NAXE,NAXD
Tyrosine Biosynthesis IV	2.5	0.667	PCBD2,PCBD1
Pyrimidine Ribonucleotides De Novo Biosynthesis	2.48	0.133	NME3,CAD,NME4,NME1,NME6,NME2
Calcium Transport I	2.45	0.3	ATP2B4,ANXA5,ATP2B1
Superpathway of Methionine Degradation	2.22	0.139	MUT,GOT2,PCCA,SUOX,MCEE
Arginine Degradation I (Arginase Pathway)	2.21	0.5	OAT,ALDH4A1
Branched-chain α-keto acid Dehydrogenase Complex	2.21	0.5	BCKDHA,DBT
Heme Biosynthesis from Uroporphyrinogen-III I	2.21	0.5	PPOX,CPOX
Phenylalanine Degradation I (Aerobic)	2.21	0.5	PCBD2,PCBD1
Proline Biosynthesis I	2.21	0.5	ALDH18A1,PYCR2
Glutathione Redox Reactions I	2.14	0.167	GSTZ1,GPX4,GSTK1,Gstt1
Gluconeogenesis I	2.02	0.154	MDH2,PGAM2,MDH1,GPI
Glycolysis I	2.02	0.154	TPI1,PKM,PGAM2,GPI
2-ketoglutarate Dehydrogenase Complex	2	0.4	OGDH,DHTKD1
Lysine Degradation V	2	0.4	PIPOX,ALDH7A1
Tyrosine Degradation I	2	0.4	FAH,GSTZ1
Glutaryl-CoA Degradation	1.93	0.2	ACAT1,HADH,HSD17B8
Pyrimidine Ribonucleotides Interconversion	1.89	0.116	NME3,NME4,NME1,NME6,NME2
Methylglyoxal Degradation III	1.85	0.188	ZADH2,AKR1A1,CYP2E1
Arginine Biosynthesis IV	1.83	0.333	OAT,OTC
Arginine Degradation VI (Arginase 2 Pathway)	1.83	0.333	OAT,PYCR2
Pyruvate Fermentation to Lactate	1.83	0.333	LDHA,LDHB
Urea Cycle	1.83	0.333	CPS1,OTC
Ubiquinol-10 Biosynthesis (Eukaryotic)	1.77	0.176	BCKDHA,COQ3,CYP2E1
Retinoate Biosynthesis I	1.61	0.118	RDH12,RDH14,ADH1C,ALDH1A1
Remodeling of Epithelial Adherens Junctions	1.6	0.087	CTNNA1,RAB7A,ARPC3,CLIP1,ARPC4,NME1
Regulation of Actin-based Motility by Rho	1.55	0.0778	RHOG,RHOT2,ARPC3,ITGA3,GSN,ARPC4,ARHGDIA
Ketolysis	1.48	0.222	ACAT1,OXCT1
Acetyl-CoA Biosynthesis III (from Citrate)	1.48	1	ACLY,
Alanine Biosynthesis III	1.48	1	NFS1,
Citrulline Degradation	1.48	1	OTC,
Lipoate Salvage and Modification	1.48	1	LIPT1,
Sorbitol Degradation I	1.48	1	SORD,
Sulfite Oxidation IV	1.48	1	SUOX,
Calcium Signaling	1.47	0.0615	ITPR2,ATP2B4,SLC8A1,MYH11,RAP1B,MICU1,ITPR1,MYH10,ATP2B1,RAP1A,MYH9
Unfolded protein response	1.47	0.0909	HSPA9,HSPA8,CANX,SEL1L,VCP
Actin Nucleation by ARP-WASP Complex	1.44	0.0893	RHOG,RHOT2,ARPC3,ITGA3,ARPC4
Estrogen Biosynthesis	1.42	0.103	CYP4B1,HSD17B12,CYP2E1,HSD17B8
Pentose Phosphate Pathway	1.39	0.2	PGLS,TALDO1
Tryptophan Degradation III (Eukaryotic)	1.37	0.125	ACAT1,HADH,HSD17B8
Tumoricidal Function of Hepatic Natural Killer Cells	1.37	0.125	ENDOG,BAX,AIFM1
LXR/RXR Activation	1.34	0.0661	GC,LYZ,CD36,C3,SERPINF1,HADH,ECHS1,ALB
Induction of Apoptosis by HIV1	1.31	0.082	SLC25A5,HTRA2,BAX,SLC25A13,SLC25A3
Aldosterone Signaling in Epithelial Cells	1.3	0.0595	DNAJC19,DNAJC30,ITPR2,HSPA9,DNAJC13,DNAJC11,HSPA8,DNAJC28,HSPD1,ITPR1
Xenobiotic Metabolism Signaling	1.29	0.0523	GSTA3,ALDH1L1,ABCC2,ALDH7A1,ALDH18A1,GSTK1,ESD,ALDH4A1,FMO2,ALDH9A1,ALDH1A1,CAT,GSTM5,ALDH1L2,ALDH1B1
Epithelial Adherens Junction Signaling	1.29	0.0616	CTNNA1,ARPC3,CLIP1,ARPC4,MYH11,RAP1B,MYH10,RAP1A,MYH9
FXR/RXR Activation	1.26	0.0635	PCK2,GC,ABCC2,C3,SERPINF1,SLC22A7,CYP27A1,ALB
Huntington's Disease Signaling	1.24	0.0535	CLTC,SDHA,GNB1,ATP5J,SDHB,HSPA9,HSPA8,GNG12,ITPR1,BAX,CTSD,ATP5B,GLS
Integrin Signaling	1.24	0.0548	RHOG,RALB,ARF1,RHOT2,ARPC3,TLN1,ITGA3,GSN,ARPC4,ARF4,RAP1B,RAP1A
Acetone Degradation I (to Methylglyoxal)	1.24	0.111	CYP4B1,ZADH2,CYP2E1
RhoGDI Signaling	1.23	0.0578	RHOG,RHOT2,ARPC3,ITGA3,ARPC4,ARHGDIA,MSN,GNB1,GDI2,GNG12
Triacylglycerol Biosynthesis	1.2	0.087	ELOVL1,CRLS1,GPAM,DBT
Alanine Biosynthesis II	1.19	0.5	GPT2,
Alanine Degradation III	1.19	0.5	GPT2,
Choline Degradation I	1.19	0.5	ALDH7A1,
Fatty Acid Biosynthesis Initiation II	1.19	0.5	OXSM,
Formaldehyde Oxidation II (Glutathione-dependent)	1.19	0.5	ESD,
Glutamine Degradation I	1.19	0.5	GLS,
Glycine Biosynthesis I	1.19	0.5	SHMT2,
Lipoate Biosynthesis and Incorporation II	1.19	0.5	LIPT1,
Palmitate Biosynthesis I (Animals)	1.19	0.5	OXSM,
Proline Degradation	1.19	0.5	ALDH4A1,
Uridine-5'-phosphate Biosynthesis	1.19	0.5	CAD,
β-alanine Degradation I	1.19	0.5	ABAT,
Actin Cytoskeleton Signaling	1.15	0.0529	FN1,ARPC3,TLN1,ITGA3,FLNA,GSN,ARPC4,MYH11,MSN,GNG12,MYH10,MYH9
Glycogen Degradation III	1.12	0.143	MGAM,GAA
Isoleucine Degradation I	1.12	0.143	ACAT1,ECHS1
Phenylalanine Degradation IV (Mammalian, via Side Chain)	1.12	0.143	SLC27A2,GOT2
4-aminobutyrate Degradation I	1.02	0.333	ABAT,
Aspartate Biosynthesis	1.02	0.333	GOT2,
Diphthamide Biosynthesis	1.02	0.333	EEF2,
Glutamate Degradation II	1.02	0.333	GOT2,
Hypusine Biosynthesis	1.02	0.333	EIF5A,
Inosine-5'-phosphate Biosynthesis II	1.02	0.333	PAICS,
Thyroid Hormone Biosynthesis	1.02	0.333	CTSD,
Vitamin-C Transport	1.02	0.125	SLC23A1,SELENOT
Mitochondrial L-carnitine Shuttle Pathway	0.977	0.118	SLC27A2,CPT2
γ-linolenate Biosynthesis II (Animals)	0.977	0.118	SLC27A2,CYB5A
Acetate Conversion to Acetyl-CoA	0.904	0.25	ACSS3,
Fatty Acid β-oxidation III (Unsaturated, Odd Number)	0.904	0.25	ECI2,
Glycerol-3-phosphate Shuttle	0.904	0.25	GPD1,
L-cysteine Degradation I	0.904	0.25	GOT2,
Molybdenum Cofactor Biosynthesis	0.904	0.25	NFS1,
Pentose Phosphate Pathway (Oxidative Branch)	0.904	0.25	PGLS,
Granzyme A Signaling	0.859	0.1	HIST1H1C,NME1
The Visual Cycle	0.859	0.1	RDH12,RDH14
Retinol Biosynthesis	0.846	0.075	RDH12,RDH14,ESD
Creatine-phosphate Biosynthesis	0.814	0.2	CKMT1A/CKMT1B,
Eumelanin Biosynthesis	0.814	0.2	MIF,
Folate Polyglutamylation	0.814	0.2	SHMT2,
Glutamate Degradation III (via 4-aminobutyrate)	0.814	0.2	ABAT,
Lysine Degradation II	0.814	0.2	ALDH7A1,
Tetrapyrrole Biosynthesis II	0.814	0.2	ALAS1,
dTMP De Novo Biosynthesis	0.814	0.2	SHMT2,
α-Adrenergic Signaling	0.805	0.0575	ITPR2,SLC8A1,GNB1,GNG12,ITPR1
PXR/RXR Activation	0.785	0.0615	PCK2,ALAS1,ABCC2,ALDH1A1
Apoptosis Signaling	0.762	0.0556	ENDOG,HTRA2,BAX,AIFM1,SPTAN1
Agranulocyte Adhesion and Diapedesis	0.754	0.0471	CLDN10,GLG1,FN1,ITGA3,MSN,MYH11,MYH10,CLDN2,MYH9
GDP-mannose Biosynthesis	0.742	0.167	GPI,
Glycerol Degradation I	0.742	0.167	GPD1,
Glycine Cleavage Complex	0.742	0.167	AMT,
Lactose Degradation III	0.742	0.167	GLB1,
NAD Biosynthesis III	0.742	0.167	Nmnat3,
Pentose Phosphate Pathway (Non-oxidative Branch)	0.742	0.167	TALDO1,
Rapoport-Luebering Glycolytic Shunt	0.742	0.167	PGAM2,
CDP-diacylglycerol Biosynthesis I	0.733	0.0833	CRLS1,GPAM
D-myo-inositol (1,4,5,6)-Tetrakisphosphate Biosynthesis	0.722	0.049	Ppp1cc,ALPL,ATP1A1,MDP1,PPM1K,SACM1L,PGAM5
D-myo-inositol (3,4,5,6)-tetrakisphosphate Biosynthesis	0.722	0.049	Ppp1cc,ALPL,ATP1A1,MDP1,PPM1K,SACM1L,PGAM5
Bupropion Degradation	0.706	0.08	CYP4B1,CYP2E1
Salvage Pathways of Pyrimidine Ribonucleotides	0.697	0.0526	NME3,NME4,NME1,NME6,NME2
Caveolar-mediated Endocytosis Signaling	0.692	0.0563	FLNB,ITGA3,FLNA,ALB
Clathrin-mediated Endocytosis Signaling	0.684	0.0452	LYZ,RAB11A,RAB7A,ARPC3,RAB4A,HSPA8,CLTC,ARPC4,ALB
Germ Cell-Sertoli Cell Junction Signaling	0.682	0.0462	CTNNA1,RHOG,LAMC3,RHOT2,ITGA3,GSN,PLS1,RAB8B
Ceramide Degradation	0.682	0.143	ASAH1,
NAD Salvage Pathway III	0.682	0.143	Nmnat3,
Superpathway of Serine and Glycine Biosynthesis I	0.682	0.143	SHMT2,
Thioredoxin Pathway	0.682	0.143	SELENOT,
Phosphatidylglycerol Biosynthesis II (Non-plastidic)	0.68	0.0769	CRLS1,GPAM
Ephrin Receptor Signaling	0.673	0.046	DOK1,ARPC3,ITGA3,ARPC4,GNB1,RAP1B,GNG12,RAP1A
fMLP Signaling in Neutrophils	0.665	0.0488	ITPR2,ARPC3,ARPC4,GNB1,GNG12,ITPR1
Sertoli Cell-Sertoli Cell Junction Signaling	0.638	0.0449	CLDN10,CTNNA1,SPTBN1,ITGA3,PLS1,CLDN2,RAB8B,SPTAN1
Hepatic Fibrosis / Hepatic Stellate Cell Activation	0.598	0.0437	FN1,COL6A3,COL6A1,MYH11,BAX,MYH10,CYP2E1,MYH9
3-phosphoinositide Degradation	0.591	0.0446	Ppp1cc,ALPL,ATP1A1,MDP1,PPM1K,SACM1L,PGAM5
Folate Transformations I	0.587	0.111	SHMT2,
Leucine Degradation I	0.587	0.111	ACADM,
Prostanoid Biosynthesis	0.587	0.111	PTGES2,
Sphingosine and Sphingosine-1-phosphate Metabolism	0.587	0.111	ASAH1,
Sucrose Degradation V (Mammalian)	0.587	0.111	TPI1,
Phospholipase C Signaling	0.579	0.0417	RHOG,RALB,ITPR2,RHOT2,ITGA3,GNB1,RAP1B,GNG12,ITPR1,RAP1A
D-myo-inositol-5-phosphate Metabolism	0.558	0.0435	Ppp1cc,ALPL,ATP1A1,MDP1,PPM1K,SACM1L,PGAM5
G Protein Signaling Mediated by Tubby	0.549	0.0625	GNB1,GNG12
Ketogenesis	0.548	0.1	ACAT1,
Pregnenolone Biosynthesis	0.548	0.1	CYP2E1,
Cardiac β-adrenergic Signaling	0.533	0.0438	PDE12,Ppp1cc,SLC8A1,GNB1,GNG12,SMPDL3A
Dolichyl-diphosphooligosaccharide Biosynthesis	0.513	0.0909	DPM3,
Mineralocorticoid Biosynthesis	0.513	0.0909	Hsd3b4 (includes others),
Purine Nucleotides De Novo Biosynthesis II	0.513	0.0909	PAICS,
UDP-N-acetyl-D-galactosamine Biosynthesis II	0.513	0.0909	GPI,
Inhibition of Angiogenesis by TSP1	0.513	0.0588	CD36,HSPG2
Tight Junction Signaling	0.512	0.0419	CLDN10,CTNNA1,MYH11,MYH10,CLDN2,MYH9,SPTAN1
ILK Signaling	0.503	0.0408	FLNB,RHOG,RHOT2,FN1,FLNA,MYH11,MYH10,MYH9
BER pathway	0.482	0.0833	POLG,
Glucocorticoid Biosynthesis	0.482	0.0833	Hsd3b4 (includes others),
Nicotine Degradation II	0.467	0.0476	CYP4B1,CYP2E1,FMO2
Complement System	0.465	0.0541	C3,C1QBP
Bile Acid Biosynthesis, Neutral Pathway	0.454	0.0769	CYP27A1,
Fatty Acid Activation	0.454	0.0769	SLC27A2,
Histidine Degradation VI	0.454	0.0769	CYP2E1,
Mevalonate Pathway I	0.454	0.0769	ACAT1,
NAD Phosphorylation and Dephosphorylation	0.454	0.0769	NADK2,
Oleate Biosynthesis II (Animals)	0.454	0.0769	CYB5A,
Notch Signaling	0.45	0.0526	NCSTN,PSEN2
Fcγ Receptor-mediated Phagocytosis in Macrophages and Monocytes	0.44	0.043	RAB11A,ARPC3,TLN1,ARPC4
Synaptic Long Term Potentiation	0.439	0.0413	Ppp1cc,ITPR2,RAP1B,ITPR1,RAP1A
tRNA Splicing	0.435	0.0513	PDE12,SMPDL3A
Androgen Biosynthesis	0.429	0.0714	Hsd3b4 (includes others),
Colanic Acid Building Blocks Biosynthesis	0.429	0.0714	GPI,
Sumoylation Pathway	0.414	0.0417	RHOG,RHOT2,ARHGDIA,GDI2
Gustation Pathway	0.409	0.04	PDE12,ITPR2,GNB1,ITPR1,SMPDL3A
Relaxin Signaling	0.407	0.039	PDE12,GNB1,RAP1B,GNG12,SMPDL3A,RAP1A
Chondroitin Sulfate Degradation (Metazoa)	0.405	0.0667	GALNS,
Agrin Interactions at Neuromuscular Junction	0.404	0.0435	ITGA3,LAMB1,LAMC1
Atherosclerosis Signaling	0.395	0.0394	LYZ,CD36,GLG1,ABHD3,ALB
CDK5 Signaling	0.389	0.0404	Ppp1cc,ITGA3,LAMB1,LAMC1
Granzyme B Signaling	0.384	0.0625	ENDOG,
Cholecystokinin/Gastrin-mediated Signaling	0.374	0.0396	RHOG,ITPR2,RHOT2,ITPR1
Protein Kinase A Signaling	0.373	0.0354	FLNB,Ppp1cc,PDE12,ITPR2,FLNA,GNB1,MYH10,RAP1A,YWHAE,HIST1H1C,RAP1B,GNG12,ITPR1,SMPDL3A
Signaling by Rho Family GTPases	0.371	0.0363	RHOG,RHOT2,CLIP1,ARPC3,ITGA3,ARPC4,MSN,GNB1,GNG12
Cellular Effects of Sildenafil (Viagra)	0.367	0.0382	ITPR2,MYH11,ITPR1,MYH10,MYH9
Virus Entry via Endocytic Pathways	0.366	0.0392	FLNB,ITGA3,FLNA,CLTC
Superpathway of Geranylgeranyldiphosphate Biosynthesis I (via Mevalonate)	0.364	0.0588	ACAT1,
Gαq Signaling	0.363	0.0373	RHOG,ITPR2,RHOT2,GNB1,GNG12,ITPR1
EIF2 Signaling	0.359	0.0362	Ppp1cc,RPL12,PTBP1,RPL8,RPL7,RPL17,RPL22,RPL18A
Antiproliferative Role of Somatostatin Receptor 2	0.349	0.04	GNB1,RAP1B,GNG12
Production of Nitric Oxide and Reactive Oxygen Species in Macrophages	0.345	0.0361	RHOG,LYZ,RHOT2,CAT,RAP1B,RAP1A,ALB
CXCR4 Signaling	0.341	0.0364	RHOG,ITPR2,RHOT2,GNB1,GNG12,ITPR1
GDNF Family Ligand-Receptor Interactions	0.341	0.0395	DOK1,ITPR2,ITPR1
Non-Small Cell Lung Cancer Signaling	0.333	0.039	ITPR2,FHIT,ITPR1
VDR/RXR Activation	0.325	0.0385	S100G,CALB1,CYP24A1
3-phosphoinositide Biosynthesis	0.32	0.0352	Ppp1cc,ALPL,ATP1A1,MDP1,PPM1K,SACM1L,PGAM5
Cancer Drug Resistance By Drug Efflux	0.319	0.0408	ABCC2,PDK1
Amyotrophic Lateral Sclerosis Signaling	0.305	0.036	CAT,SOD1,BAX,SSR4
Corticotropin Releasing Hormone Signaling	0.305	0.036	ITPR2,RAP1B,ITPR1,RAP1A
Amyloid Processing	0.3	0.0392	NCSTN,PSEN2
Protein Ubiquitination Pathway	0.298	0.034	DNAJC19,DNAJC30,HSPA9,DNAJC13,DNAJC11,HSPA8,USP2,DNAJC28,HSPD1
Inflammasome pathway	0.298	0.0476	CTSB,
Docosahexaenoic Acid (DHA) Signaling	0.291	0.0385	SERPINF1,BAX
Semaphorin Signaling in Neurons	0.282	0.0377	RHOG,RHOT2
Nicotine Degradation III	0.274	0.037	CYP4B1,CYP2E1
GPCR-Mediated Nutrient Sensing in Enteroendocrine Cells	0.269	0.0349	ITPR2,GNG12,ITPR1
Leukocyte Extravasation Signaling	0.267	0.0332	CLDN10,CTNNA1,ITGA3,MSN,RAP1B,RAP1A,CLDN2
Neuroprotective Role of THOP1 in Alzheimer's Disease	0.26	0.0336	HTRA2,ACE,YWHAE,TPP1
Gαi Signaling	0.254	0.0333	RALB,GNB1,GNG12,RAP1A
NGF Signaling	0.254	0.0333	RHOG,RAP1B,BAX,RAP1A
Glutamate Receptor Signaling	0.251	0.0351	GNB1,GLS
Regulation of Cellular Mechanics by Calpain Protease	0.251	0.0351	TLN1,ITGA3
Lipid Antigen Presentation by CD1	0.237	0.0385	CANX,
NAD Salvage Pathway II	0.237	0.0385	Nmnat3,
Superpathway of Cholesterol Biosynthesis	0.217	0.0357	ACAT1,
14-3-3-mediated Signaling	0	0.0153	BAX,YWHAE
AMPK Signaling	0	0.0197	PCK2,CPT2,EEF2,AK2
Acute Myeloid Leukemia Signaling	0	0.0215	IDH3B,IDH1
Acute Phase Response Signaling	0	0.0294	SOD2,FN1,C3,SERPINF1,ALB
Androgen Signaling	0	0.018	GNB1,GNG12
Antigen Presentation Pathway	0	0.0263	CANX,
Antioxidant Action of Vitamin C	0	0.0278	SLC23A1,ABHD3,SELENOT
Axonal Guidance Signaling	0	0.0221	ENPEP,ARPC3,ITGA3,ARPC4,GNB1,RAP1B,GNG12,ACE,RAP1A,RTN4
B Cell Receptor Signaling	0	0.0105	RAP1B,RAP1A
Breast Cancer Regulation by Stathmin1	0	0.0246	ITPR2,RB1CC1,GNB1,GNG12,ITPR1
CCR3 Signaling in Eosinophils	0	0.0308	ITPR2,GNB1,GNG12,ITPR1
CCR5 Signaling in Macrophages	0	0.029	GNB1,GNG12
CD28 Signaling in T Helper Cells	0	0.0303	ITPR2,ARPC3,ARPC4,ITPR1
CREB Signaling in Neurons	0	0.0216	ITPR2,GNB1,GNG12,ITPR1
CTLA4 Signaling in Cytotoxic T Lymphocytes	0	0.0101	CLTC,
Calcium-induced T Lymphocyte Apoptosis	0	0.0303	ITPR2,ITPR1
Cardiac Hypertrophy Signaling	0	0.0169	RHOG,RHOT2,GNB1,GNG12
Cdc42 Signaling	0	0.024	CLIP1,ARPC3,ITGA3,ARPC4
Cell Cycle: G2/M DNA Damage Checkpoint Regulation	0	0.0204	YWHAE,
Ceramide Signaling	0	0.0108	CTSD,
Colorectal Cancer Metastasis Signaling	0	0.0202	RHOG,RHOT2,GNB1,GNG12,BAX
Crosstalk between Dendritic Cells and Natural Killer Cells	0	0.0112	TLN1,
Death Receptor Signaling	0	0.0215	HTRA2,SPTAN1
Dopamine Receptor Signaling	0	0.026	Ppp1cc,PCBD1
Dopamine-DARPP32 Feedback in cAMP Signaling	0	0.0184	Ppp1cc,ITPR2,ITPR1
EGF Signaling	0	0.0294	ITPR2,ITPR1
ERK/MAPK Signaling	0	0.0201	TLN1,ITGA3,RAP1B,RAP1A
ERK5 Signaling	0	0.0154	YWHAE,
Eicosanoid Signaling	0	0.0299	PTGES2,ABHD3
Endometrial Cancer Signaling	0	0.0156	CTNNA1,
Endothelin-1 Signaling	0	0.0158	ITPR2,ITPR1,ABHD3
Ephrin B Signaling	0	0.0274	GNB1,GNG12
ErbB4 Signaling	0	0.0278	NCSTN,PSEN2
Estrogen Receptor Signaling	0	0.0234	PCK2,THRAP3,PHB2
Estrogen-Dependent Breast Cancer Signaling	0	0.026	HSD17B12,HSD17B8
FAK Signaling	0	0.0202	TLN1,ITGA3
FGF Signaling	0	0.0111	ITPR1,
FcγRIIB Signaling in B Lymphocytes	0	0.0189	DOK1,
G Beta Gamma Signaling	0	0.0227	GNB1,GNG12
G-Protein Coupled Receptor Signaling	0	0.011	PDE12,SMPDL3A,RAP1A
GABA Receptor Signaling	0	0.029	ALDH9A1,ABAT
GNRH Signaling	0	0.0155	ITPR2,ITPR1
GPCR-Mediated Integration of Enteroendocrine Signaling Exemplified by an L Cell	0	0.0274	ITPR2,ITPR1
Gap Junction Signaling	0	0.0117	ITPR2,ITPR1
Glioblastoma Multiforme Signaling	0	0.025	RHOG,ITPR2,RHOT2,ITPR1
Glioma Invasiveness Signaling	0	0.0286	RHOG,RHOT2
Glioma Signaling	0	0.0179	IDH3B,IDH1
Glucocorticoid Receptor Signaling	0	0.0104	PCK2,HSPA9,HSPA8
Granulocyte Adhesion and Diapedesis	0	0.0279	CLDN10,GLG1,ITGA3,MSN,CLDN2
Gαs Signaling	0	0.0275	GNB1,GNG12,RAP1A
HGF Signaling	0	0.0261	ITGA3,RAP1B,RAP1A
HIF1α Signaling	0	0.0169	LDHA,LDHB
HIPPO signaling	0	0.023	Ppp1cc,YWHAE
HMGB1 Signaling	0	0.015	RHOG,RHOT2
Hepatic Cholestasis	0	0.0187	ABCC2,SLC22A7,CYP27A1
Hypoxia Signaling in the Cardiovascular System	0	0.0135	LDHA,
IGF-1 Signaling	0	0.00943	YWHAE,
IL-1 Signaling	0	0.0217	GNB1,GNG12
IL-12 Signaling and Production in Macrophages	0	0.0205	LYZ,RAB7A,ALB
IL-8 Signaling	0	0.0254	RHOG,RHOT2,GNB1,GNG12,BAX
Inhibition of Matrix Metalloproteases	0	0.0256	HSPG2,
Insulin Receptor Signaling	0	0.0142	Ppp1cc,ACLY
Interferon Signaling	0	0.0278	BAX,
MIF Regulation of Innate Immunity	0	0.0233	MIF,
MIF-mediated Glucocorticoid Regulation	0	0.0286	MIF,
Melatonin Degradation I	0	0.0317	CYP4B1,CYP2E1
Mitotic Roles of Polo-Like Kinase	0	0.0152	STAG2,
Molecular Mechanisms of Cancer	0	0.0266	CTNNA1,RHOG,RALB,NCSTN,RHOT2,ITGA3,PSEN2,RAP1B,BAX,RAP1A
Myc Mediated Apoptosis Signaling	0	0.0286	BAX,YWHAE
NF-κB Activation by Viruses	0	0.0115	ITGA3,
Neuregulin Signaling	0	0.0114	ITGA3,
Neuropathic Pain Signaling In Dorsal Horn Neurons	0	0.0174	ITPR2,ITPR1
Nitric Oxide Signaling in the Cardiovascular System	0	0.0177	ITPR2,ITPR1
Osteoarthritis Pathway	0	0.0238	CTNNA1,ALPL,FN1,ITGA3,ANXA5
P2Y Purigenic Receptor Signaling Pathway	0	0.015	GNB1,GNG12
PAK Signaling	0	0.0099	ITGA3,
PEDF Signaling	0	0.023	SOD2,SERPINF1
PI3K Signaling in B Lymphocytes	0	0.0308	ITPR2,C3,ITPR1,CD81
PI3K/AKT Signaling	0	0.016	ITGA3,YWHAE
PPARα/RXRα Activation	0	0.0222	CD36,ACOX1,GOT2,GPD1
PTEN Signaling	0	0.0084	ITGA3,
Pancreatic Adenocarcinoma Signaling	0	0.00847	CYP2E1,
Paxillin Signaling	0	0.0265	ARF1,TLN1,ITGA3
Phagosome Formation	0	0.0325	RHOG,FN1,RHOT2,ITGA3
Phospholipases	0	0.0161	ABHD3,
Phototransduction Pathway	0	0.0189	GNB1,
RANK Signaling in Osteoclasts	0	0.0098	GSN,
RAR Activation	0	0.0211	RDH12,RDH14,ADH1C,ALDH1A1
Rac Signaling	0	0.0256	ARPC3,ITGA3,ARPC4
Reelin Signaling in Neurons	0	0.0109	ITGA3,
Regulation of eIF4 and p70S6K Signaling	0	0.00637	ITGA3,
Regulation of the Epithelial-Mesenchymal Transition Pathway	0	0.0106	NCSTN,PSEN2
Renal Cell Carcinoma Signaling	0	0.0241	FH,RAP1A
Renin-Angiotensin Signaling	0	0.0246	ITPR2,ITPR1,ACE
RhoA Signaling	0	0.0242	ARPC3,ARPC4,MSN
Role of MAPK Signaling in the Pathogenesis of Influenza	0	0.0278	BAX,ABHD3
Role of Macrophages, Fibroblasts and Endothelial Cells in Rheumatoid Arthritis	0	0.00643	FN1,MIF
Role of NFAT in Cardiac Hypertrophy	0	0.0259	ITPR2,SLC8A1,GNB1,GNG12,ITPR1
Role of NFAT in Regulation of the Immune Response	0	0.0215	ITPR2,GNB1,GNG12,ITPR1
Role of Oct4 in Mammalian Embryonic Stem Cell Pluripotency	0	0.0217	PHB,
Role of Osteoblasts, Osteoclasts and Chondrocytes in Rheumatoid Arthritis	0	0.0129	ALPL,ITGA3,GSN
Role of Pattern Recognition Receptors in Recognition of Bacteria and Viruses	0	0.0073	C3,
Role of Tissue Factor in Cancer	0	0.00813	ITGA3,
SAPK/JNK Signaling	0	0.00962	GNB1,
Serotonin Receptor Signaling	0	0.0233	PCBD1,
Small Cell Lung Cancer Signaling	0	0.0118	FHIT,
Sperm Motility	0	0.0315	ATP1A4,ITPR2,ITPR1,ABHD3
Sphingosine-1-phosphate Signaling	0	0.024	RHOG,RHOT2,ASAH1
Superpathway of Inositol Phosphate Compounds	0	0.0299	Ppp1cc,ALPL,ATP1A1,MDP1,PPM1K,SACM1L,PGAM5
Superpathway of Melatonin Degradation	0	0.0294	CYP4B1,CYP2E1
Synaptic Long Term Depression	0	0.0204	ITPR2,ITPR1,ABHD3
TNFR1 Signaling	0	0.02	MADD,
TR/RXR Activation	0	0.0102	COL6A3,
Tec Kinase Signaling	0	0.0294	RHOG,RHOT2,ITGA3,GNB1,GNG12
Telomerase Signaling	0	0.00901	TPP1,
Th1 Pathway	0	0.0148	NCSTN,PSEN2
Th1 and Th2 Activation Pathway	0	0.0108	NCSTN,PSEN2
Th2 Pathway	0	0.0133	NCSTN,PSEN2
Thrombin Signaling	0	0.0294	RHOG,ITPR2,RHOT2,GNB1,GNG12,ITPR1
Type I Diabetes Mellitus Signaling	0	0.00901	HSPD1,
Type II Diabetes Mellitus Signaling	0	0.0234	CD36,SLC27A2,PKM
VEGF Signaling	0	0.00971	YWHAE,
cAMP-mediated signaling	0	0.0135	PDE12,SMPDL3A,RAP1A
eNOS Signaling	0	0.0238	HSPA9,ITPR2,HSPA8,ITPR1
iCOS-iCOSL Signaling in T Helper Cells	0	0.0163	ITPR2,ITPR1
mTOR Signaling	0	0.00995	RHOG,RHOT2
p53 Signaling	0	0.018	BAX,COQ8A
p70S6K Signaling	0	0.0152	YWHAE,EEF2

## Sheet: Liver - Cannonical Pathways
Gene Ontology Enrichment for Liver Proteomics
Ingenuity Canonical Pathways	-log(p-value)	Ratio	Molecules
Mitochondrial Dysfunction	29.1	0.275	ATP5S,MT-CYB,VDAC1,COX7A1,COX5A,OGDH,CPT1A,NDUFB7,NDUFAF1,MT-CO3,MT-ND1,NDUFAF2,NDUFA8,GPX4,COX10,GSR,NDUFA9,NDUFA7,NDUFA6,MT-ND4L,SDHD,TXNRD2,ATPAF1,NDUFV2,MT-ATP6,MT-CO1,PARK7,HTRA2,SDHA,COX15,NDUFV1,NDUFA2,NDUFAB1,NDUFS4,CYC1,NDUFS1,SOD2,NDUFS2,UQCRQ,NDUFS3,VDAC2,ATP5H,NDUFS6,NDUFB11,ATPAF2,NDUFB5,MAOB
Oxidative Phosphorylation	23.2	0.312	ATP5S,MT-CYB,COX7A1,COX5A,NDUFB7,MT-CO3,MT-ND1,NDUFA8,COX10,NDUFA9,NDUFA7,NDUFA6,MT-ND4L,SDHD,ATPAF1,NDUFV2,MT-ATP6,MT-CO1,SDHA,COX15,NDUFV1,NDUFA2,NDUFAB1,NDUFS4,CYC1,NDUFS1,NDUFS2,UQCRQ,NDUFS3,NDUFS6,ATP5H,NDUFB11,ATPAF2,NDUFB5
Nicotine Degradation II	11.8	0.286	CYP3A7,CYP4F8,UGT2B7,FMO4,UGT2B10,Cyp2c40 (includes others),UGT2B17,FMO1,UGT1A1,FMO5,CYP2B6,CYP1A2,UGT2A3,CYP3A5,UGT3A1,UGT2B28,CYP2A6 (includes others),UGT1A6
EIF2 Signaling	10.8	0.14	RPS27L,RPL7A,PIK3C2A,RPL37A,RPS5,RPL26,RPL6,RPL12,RPS13,RPS19,RPL8,RPL5,RPL9,RPL28,RPS15A,RPS11,RPL31,RPL19,RPL30,RPS25,RPL11,RPLP2,RPL22,RPL13,RPS14,RPS12,RPS9,RPL18,RPS23,RPL27,EIF3F
Nicotine Degradation III	9.78	0.278	CYP3A7,UGT2B7,UGT2B10,CYP4F8,Cyp2c40 (includes others),UGT2B17,UGT1A1,CYP2B6,CYP1A2,UGT2A3,CYP3A5,UGT3A1,UGT2B28,CYP2A6 (includes others),UGT1A6
Superpathway of Melatonin Degradation	9.21	0.235	CYP3A7,UGT2B7,UGT2B10,CYP4F8,Cyp2c40 (includes others),UGT2B17,UGT1A1,CYP2B6,CYP1A2,UGT2A3,CYP3A5,UGT3A1,UGT2B28,MAOB,CYP2A6 (includes others),UGT1A6
LPS/IL-1 Mediated Inhibition of RXR Function	8.79	0.127	ALAS1,CYP3A7,CPT1A,FMO1,ALDH3A2,FMO5,CYP2B6,ACSL1,ACOX1,ALDH1A1,ALDH1B1,ECSIT,Cyp2a12/Cyp2a22,FABP2,CYP2A6 (includes others),ALDH1L1,FABP4,FMO4,ALDH6A1,ALDH18A1,ALDH4A1,FABP1,Gstm3,CYP3A5,APOE,SLC27A5,ALDH1A3,MAOB
Melatonin Degradation I	8.75	0.238	CYP3A7,UGT2B7,UGT2B10,CYP4F8,Cyp2c40 (includes others),UGT2B17,UGT1A1,CYP2B6,CYP1A2,UGT2A3,CYP3A5,UGT3A1,UGT2B28,CYP2A6 (includes others),UGT1A6
Serotonin Degradation	8.54	0.213	ALDH1L1,UGT2B7,UGT2B10,UGT2B17,UGT1A1,ALDH4A1,ALDH3A2,ALDH1A1,UGT2A3,UGT3A1,PECR,UGT2B28,ALDH1B1,ALDH1A3,MAOB,UGT1A6
tRNA Charging	8.51	0.308	DARS2,VARS2,GARS,RARS2,LARS2,MARS2,PARS2,YARS2,AARS2,TARS2,FARSA,EARS2
Estrogen Biosynthesis	7.4	0.282	CYP2B6,CYP3A7,CYP1A2,CYP4F8,Cyp2c40 (includes others),CYP3A5,HSD17B12,AKR1C4,HSD17B8,HSD17B11,CYP2A6 (includes others)
Stearate Biosynthesis I (Animals)	7.15	0.268	ZADH2,FAM213B,ACSL1,DHCR24,ACOT8,ACOT2,BDH2,SLC27A5,ACOT4,GNPAT,ACOT9
Acetone Degradation I (to Methylglyoxal)	6.86	0.333	ZADH2,FAM213B,CYP2B6,CYP3A7,CYP1A2,CYP4F8,Cyp2c40 (includes others),CYP3A5,CYP2A6 (includes others)
CDP-diacylglycerol Biosynthesis I	6.16	0.333	CRLS1,LPGAT1,AGPAT5,AGPAT3,GPAM,CDS2,AGPAT1,LCLAT1
Phosphatidylglycerol Biosynthesis II (Non-plastidic)	5.85	0.308	CRLS1,LPGAT1,AGPAT3,AGPAT5,GPAM,CDS2,AGPAT1,LCLAT1
Unfolded protein response	5.76	0.2	DNAJC3,HSPA9,OS9,DNAJA2,HSPA8,HSP90B1,PDIA6,CANX,SEL1L,VCP,P4HB
Superpathway of Citrulline Metabolism	5.48	0.429	CPS1,ASS1,ALDH18A1,ARG1,LOC102724788/PRODH,GLS2
Oxidative Ethanol Degradation III	5.45	0.333	ALDH3A2,ALDH1L1,ACSL1,ALDH1A1,ALDH1B1,ALDH1A3,ALDH4A1
Xenobiotic Metabolism Signaling	5.33	0.0906	CYP3A7,PIK3C2A,FMO1,ALDH3A2,FMO5,CYP2B6,ALDH1A1,ALDH1B1,ALDH1L1,UGT2B7,FMO4,UGT2B10,HSP90B1,UGT2B17,ALDH6A1,ALDH18A1,UGT1A1,ALDH4A1,CYP1A2,Gstm3,CYP3A5,UGT2B28,HSP90AB1,ALDH1A3,MAOB,UGT1A6
Putrescine Degradation III	5.15	0.304	ALDH3A2,ALDH1L1,ALDH1A1,ALDH1B1,ALDH1A3,MAOB,ALDH4A1
TCA Cycle II (Eukaryotic)	5.15	0.304	IDH3A,FH,OGDH,SDHA,SDHD,MDH2,DHTKD1
PXR/RXR Activation	5.02	0.169	ALDH3A2,CES3,ALAS1,CYP2B6,CYP3A7,CYP1A2,ALDH1A1,CPT1A,CYP3A5,UGT1A1,CYP2A6 (includes others)
Bupropion Degradation	4.88	0.28	CYP2B6,CYP1A2,CYP3A7,CYP4F8,Cyp2c40 (includes others),CYP3A5,CYP2A6 (includes others)
Ethanol Degradation IV	4.88	0.28	ALDH3A2,ALDH1L1,ACSL1,ALDH1A1,ALDH1B1,ALDH1A3,ALDH4A1
Tryptophan Degradation X (Mammalian, via Tryptamine)	4.88	0.28	ALDH3A2,ALDH1L1,ALDH1A1,ALDH1B1,ALDH1A3,MAOB,ALDH4A1
Superpathway of Methionine Degradation	4.7	0.222	MUT,EHMT1,MRM2,PCCA,CBS/CBSL,BHMT,CTH,MCEE
Ethanol Degradation II	4.6	0.216	ALDH3A2,ALDH1L1,ACSL1,ALDH1A1,PECR,ALDH1B1,ALDH1A3,ALDH4A1
Histamine Degradation	4.59	0.316	ALDH3A2,ALDH1L1,ALDH1A1,ALDH1B1,ALDH1A3,ALDH4A1
Acyl-CoA Hydrolysis	4.57	0.417	ACOT8,ACOT2,ACOT4,GNPAT,ACOT9
Noradrenaline and Adrenaline Degradation	4.34	0.2	ALDH3A2,ALDH1L1,ALDH1A1,PECR,ALDH1B1,ALDH1A3,MAOB,ALDH4A1
Thyroid Hormone Metabolism II (via Conjugation and/or Degradation)	4.26	0.195	UGT2B7,UGT2B10,UGT2A3,UGT2B17,UGT3A1,UGT2B28,UGT1A1,UGT1A6
Fatty Acid α-oxidation	4.18	0.273	ALDH3A2,ALDH1L1,ALDH1A1,ALDH1B1,ALDH1A3,ALDH4A1
Citrulline Biosynthesis	4.1	0.5	ALDH18A1,ARG1,LOC102724788/PRODH,GLS2
Glutaryl-CoA Degradation	4.02	0.333	GCDH,PARK7,HACD2,HADH,HSD17B8
Triacylglycerol Biosynthesis	3.89	0.174	CRLS1,LPGAT1,AGPAT3,AGPAT5,GPAM,PPP2R2D,AGPAT1,LCLAT1
Leucine Degradation I	3.86	0.444	MCCC2,HMGCL,IVD,MCCC1
Methylmalonyl Pathway	3.84	0.75	MUT,PCCA,MCEE
Dopamine Degradation	3.78	0.194	ALDH3A2,ALDH1L1,ALDH1A1,ALDH1B1,ALDH1A3,MAOB,ALDH4A1
Aldosterone Signaling in Epithelial Cells	3.76	0.0952	DNAJC30,DNAJA1,PIK3C2A,HSCB,DNAJC11,HSP90B1,DNAJC25,DNAJC4,HSPE1,DNAJC3,HSPA9,HSPA8,DNAJC15,PDIA3,HSP90AB1,TRAP1
Glycine Betaine Degradation	3.65	0.4	SDS,SARDH,BHMT,DMGDH
2-oxobutanoate Degradation I	3.45	0.6	MUT,PCCA,MCEE
Folate Polyglutamylation	3.45	0.6	MTHFD1,MTHFD1L,FPGS
Fatty Acid β-oxidation I	3.22	0.188	SDS,ACSL1,HADH,SLC27A5,HSD17B8,IVD
Acute Phase Response Signaling	3.21	0.0882	MBL2,CFB,TF,SERPINA3,FGA,PLG,FGG,SOD2,C4A/C4B,HP,FN1,HMOX2,SERPINA1,ITIH2,ECSIT
Glycine Cleavage Complex	3.16	0.5	GCSH,GLDC,AMT
Urea Cycle	3.16	0.5	CPS1,ASS1,ARG1
Bile Acid Biosynthesis, Neutral Pathway	3.15	0.308	HSD3B7,AMACR,SLC27A5,AKR1C4
NRF2-mediated Oxidative Stress Response	3.09	0.0829	DNAJA1,PIK3C2A,DNAJC11,CBR1,TXN,FMO1,DNAJC4,PPIB,PRDX1,SOD2,DNAJC3,DNAJA2,DNAJC15,GSR,Gstm3,VCP
Regulation of eIF4 and p70S6K Signaling	3.08	0.0892	RPS27L,PIK3C2A,RPS5,RPS14,RPS12,RPS13,RPS19,RPS9,RPS15A,ITGB1,RPS11,RPS23,EIF3F,RPS25
Retinoate Biosynthesis I	3.08	0.176	RDH16,RDH12,ALDH1A1,ALDH1A3,AKR1C4,Rdh7
Aryl Hydrocarbon Receptor Signaling	3.06	0.0929	ALDH1L1,HSP90B1,ALDH6A1,ALDH18A1,ALDH4A1,ALDH3A2,CYP1A2,ALDH1A1,Gstm3,BAX,HSP90AB1,ALDH1B1,ALDH1A3
Tryptophan Degradation III (Eukaryotic)	2.98	0.208	GCDH,PARK7,HADH,HACD2,HSD17B8
4-hydroxyproline Degradation I	2.95	1	HOGA1,ALDH4A1
Cysteine Biosynthesis/Homocysteine Degradation	2.95	1	CBS/CBSL,CTH
Glycine Biosynthesis III	2.95	1	AGXT,AGXT2
Proline Degradation	2.95	1	LOC102724788/PRODH,ALDH4A1
β-alanine Degradation I	2.95	1	ALDH6A1,ABAT
mTOR Signaling	2.9	0.0796	RPS27L,PIK3C2A,FKBP1A,RPS5,RPS14,RPS12,RHOG,RPS13,RPS19,RPS9,RPS15A,RPS11,RPS23,RHOT1,EIF3F,RPS25
Gluconeogenesis I	2.82	0.192	ALDOB,GAPDH,MDH2,ME2,GPI
Valine Degradation I	2.58	0.222	BCKDHA,SDS,ALDH6A1,ABAT
Folate Transformations I	2.57	0.333	MTHFS,MTHFD1,MTHFD1L
4-aminobutyrate Degradation I	2.48	0.667	ABAT,SUCLG2
Protein Ubiquitination Pathway	2.43	0.0679	DNAJC30,DNAJA1,DNAJC11,UBE2G2,HSCB,HSP90B1,USP30,DNAJC25,DNAJC4,HSPE1,DNAJC3,HSPA9,TAP2,HSPA8,DNAJC15,ELOC,TRAP1,HSP90AB1
Phagosome Maturation	2.38	0.0811	TUBB4A,ATP6V1F,RAB7A,CTSH,RAB5B,ATP6V0D1,LAMP2,CANX,ATP6V1A,PRDX1,GOSR2,ATP6V0C
Maturity Onset Diabetes of Young (MODY) Signaling	2.32	0.19	FABP1,ALDOB,GAPDH,FABP2
Arginine Degradation I (Arginase Pathway)	2.19	0.5	ARG1,ALDH4A1
Glutathione Redox Reactions II	2.19	0.5	GSR,PDIA3
Heme Degradation	2.19	0.5	HMOX2,BLVRB
Phenylalanine Degradation I (Aerobic)	2.19	0.5	PCBD2,QDPR
Cysteine Biosynthesis III (mammalia)	2.18	0.174	EHMT1,MRM2,CBS/CBSL,CTH
Cholesterol Biosynthesis I	2.08	0.231	NSDHL,DHCR24,DHCR7
Cholesterol Biosynthesis II (via 24,25-dihydrolanosterol)	2.08	0.231	NSDHL,DHCR24,DHCR7
Cholesterol Biosynthesis III (via Desmosterol)	2.08	0.231	NSDHL,DHCR24,DHCR7
FXR/RXR Activation	2	0.0794	C4A/C4B,TF,APOB,SERPINA1,PCYOX1,FGA,APOE,SLC27A5,APOM,MTTP
Androgen Biosynthesis	1.99	0.214	Hsd3b4 (includes others),HSD3B7,AKR1C4
Phenylalanine Degradation IV (Mammalian, via Side Chain)	1.99	0.214	ALDH3A2,HPD,MAOB
2-ketoglutarate Dehydrogenase Complex	1.98	0.4	OGDH,DHTKD1
Glutamate Degradation III (via 4-aminobutyrate)	1.98	0.4	ABAT,SUCLG2
Tetrahydrofolate Salvage from 5,10-methenyltetrahydrofolate	1.98	0.4	MTHFD1,MTHFD1L
Superpathway of Cholesterol Biosynthesis	1.87	0.143	NSDHL,DHCR24,IDI1,DHCR7
Clathrin-mediated Endocytosis Signaling	1.77	0.0653	TF,PIK3C2A,ARPC3,PCYOX1,APOM,RAB4B,RAB7A,APOB,RAB5B,HSPA8,ITGB1,SERPINA1,APOE
Mitochondrial L-carnitine Shuttle Pathway	1.75	0.176	ACSL1,CPT1A,SLC27A5
γ-linolenate Biosynthesis II (Animals)	1.75	0.176	ACSL1,SLC27A5,FADS2
LXR/RXR Activation	1.69	0.0744	C4A/C4B,TF,APOB,SERPINA1,PCYOX1,FGA,HADH,APOE,APOM
Thioredoxin Pathway	1.68	0.286	TXN,TXNRD2
Histidine Degradation III	1.56	0.25	MTHFD1,MTHFD1L
Remodeling of Epithelial Adherens Junctions	1.55	0.087	CTNNA1,TUBB4A,RAB7A,RAB5B,ARPC3,VCL
Coagulation System	1.54	0.114	SERPINA1,FGA,PLG,FGG
Glutamine Biosynthesis I	1.47	1	GLUL,
L-cysteine Degradation II	1.47	1	CTH,
Methylglyoxal Degradation VI	1.47	1	LDHD,
Sorbitol Degradation I	1.47	1	SORD,
Ketolysis	1.46	0.222	OXCT1,BDH2
Complement System	1.46	0.108	MBL2,C4A/C4B,CFB,C8G
Antigen Presentation Pathway	1.43	0.105	TAP2,PDIA3,CANX,TAPBP
Ketogenesis	1.37	0.2	HMGCL,BDH2
Glutathione Redox Reactions I	1.35	0.125	GPX4,GSR,Gstt1
Estrogen-Dependent Breast Cancer Signaling	1.35	0.0779	EGFR,PIK3C2A,HSD17B12,HSD17B8,HSD17B11,AKR1C4
Mineralocorticoid Biosynthesis	1.3	0.182	Hsd3b4 (includes others),HSD3B7
Induction of Apoptosis by HIV1	1.27	0.082	HTRA2,BAX,BAK1,SLC25A13,SLC25A3
Glycolysis I	1.26	0.115	ALDOB,GAPDH,GPI
Glucocorticoid Biosynthesis	1.23	0.167	Hsd3b4 (includes others),HSD3B7
All-trans-decaprenyl Diphosphate Biosynthesis	1.18	0.5	PDSS1,
Anandamide Degradation	1.18	0.5	FAAH,
Flavin Biosynthesis IV (Mammalian)	1.18	0.5	RFK,
Glutamine Degradation I	1.18	0.5	GLS2,
L-cysteine Degradation III	1.18	0.5	MPST,
Fatty Acid Activation	1.16	0.154	ACSL1,SLC27A5
Oleate Biosynthesis II (Animals)	1.16	0.154	ALDH6A1,FADS2
Chondroitin Sulfate Degradation (Metazoa)	1.05	0.133	GALNS,HEXA
Extrinsic Prothrombin Activation Pathway	1.01	0.125	FGA,FGG
Methylglyoxal Degradation III	1.01	0.125	ZADH2,FAM213B
Vitamin-C Transport	1.01	0.125	TXN,TXNRD2
Coenzyme A Biosynthesis	1.01	0.333	COASY,
D-glucuronate Degradation I	1.01	0.333	DCXR,
Diphthamide Biosynthesis	1.01	0.333	EEF2,
Hypusine Biosynthesis	1.01	0.333	EIF5A,
L-serine Degradation	1.01	0.333	SDS,
Methionine Salvage II (Mammalian)	1.01	0.333	BHMT,
Methylglyoxal Degradation I	1.01	0.333	HAGH,
NADH Repair	1.01	0.333	GAPDH,
Thiosulfate Disproportionation III (Rhodanese)	1.01	0.333	MPST,
Thyroid Hormone Biosynthesis	1.01	0.333	IYD,
Tyrosine Biosynthesis IV	1.01	0.333	PCBD2,
Semaphorin Signaling in Neurons	0.994	0.0755	RHOG,ITGB1,SEMA7A,RHOT1
Triacylglycerol Degradation	0.994	0.0755	CES3,TARS2,MGLL,FAAH
Hypoxia Signaling in the Cardiovascular System	0.99	0.0676	UBE2G2,HSP90B1,LDHA,HSP90AB1,P4HB
Superpathway of Geranylgeranyldiphosphate Biosynthesis I (via Mevalonate)	0.96	0.118	COX10,IDI1
Ubiquinol-10 Biosynthesis (Eukaryotic)	0.96	0.118	BCKDHA,CYP7B1
Actin Nucleation by ARP-WASP Complex	0.929	0.0714	RHOG,ARPC3,ITGB1,RHOT1
Epithelial Adherens Junction Signaling	0.928	0.0548	CTNNA1,TUBB4A,MYL6,EGFR,MYH14,ARPC3,VCL,MYH9
Phagosome Formation	0.922	0.0569	MBL2,RHOG,FN1,PIK3C2A,ITGB1,PDIA3,RHOT1
Role of Tissue Factor in Cancer	0.922	0.0569	EGFR,PIK3C2A,PDIA6,ITGB1,FGA,P4HB,FGG
Acetate Conversion to Acetyl-CoA	0.895	0.25	ACSL1,
Branched-chain α-keto acid Dehydrogenase Complex	0.895	0.25	BCKDHA,
Geranylgeranyldiphosphate Biosynthesis	0.895	0.25	COX10,
Melatonin Degradation II	0.895	0.25	MAOB,
Pentose Phosphate Pathway (Oxidative Branch)	0.895	0.25	H6PD,
Phenylethylamine Degradation I	0.895	0.25	ALDH3A2,
Proline Biosynthesis I	0.895	0.25	ALDH18A1,
Endoplasmic Reticulum Stress Pathway	0.809	0.0952	DNAJC3,HSP90B1
Methionine Degradation I (to Homocysteine)	0.809	0.0952	EHMT1,MRM2
Citrulline-Nitric Oxide Cycle	0.805	0.2	ASS1,
Creatine-phosphate Biosynthesis	0.805	0.2	CKMT2,
Eumelanin Biosynthesis	0.805	0.2	MIF,
Lysine Degradation II	0.805	0.2	AASS,
Tetrapyrrole Biosynthesis II	0.805	0.2	ALAS1,
Trans, trans-farnesyl Diphosphate Biosynthesis	0.805	0.2	IDI1,
Tyrosine Degradation I	0.805	0.2	HPD,
α-tocopherol Degradation	0.805	0.2	CYP4F3,
Regulation of Actin-based Motility by Rho	0.735	0.0556	RHOG,MYL6,ARPC3,ITGB1,RHOT1
Arginine Biosynthesis IV	0.733	0.167	ASS1,
Arginine Degradation VI (Arginase 2 Pathway)	0.733	0.167	ARG1,
GDP-mannose Biosynthesis	0.733	0.167	GPI,
Glycerol Degradation I	0.733	0.167	Gk,
Lactose Degradation III	0.733	0.167	GLB1,
Pyruvate Fermentation to Lactate	0.733	0.167	LDHA,
Zymosterol Biosynthesis	0.733	0.167	NSDHL,
Glioma Invasiveness Signaling	0.683	0.0571	RHOG,PIK3C2A,RHOT1,PLG
Acetyl-CoA Biosynthesis I (Pyruvate Dehydrogenase Complex)	0.673	0.143	DLAT,
Aspartate Degradation II	0.673	0.143	MDH2,
Ceramide Degradation	0.673	0.143	ASAH1,
ILK Signaling	0.672	0.0459	RHOG,MYL6,MYH14,FN1,VCL,PIK3C2A,ITGB1,RHOT1,MYH9
Lipid Antigen Presentation by CD1	0.665	0.0769	PDIA3,CANX
IL-12 Signaling and Production in Macrophages	0.66	0.0479	RAB7A,APOB,PIK3C2A,SERPINA1,PCYOX1,APOE,APOM
Salvage Pathways of Pyrimidine Deoxyribonucleotides	0.622	0.125	TK2,
Sphingomyelin Metabolism	0.622	0.125	SGMS2,
Superoxide Radicals Degradation	0.622	0.125	SOD2,
Heme Biosynthesis II	0.578	0.111	ALAS1,
Prostanoid Biosynthesis	0.578	0.111	PTGES2,
Sphingosine and Sphingosine-1-phosphate Metabolism	0.578	0.111	ASAH1,
Sucrose Degradation V (Mammalian)	0.578	0.111	ALDOB,
Glutathione-mediated Detoxification	0.555	0.0645	Gstm3,Gstt1
p70S6K Signaling	0.55	0.0455	EGFR,PIK3C2A,PDIA3,EEF2,YWHAB,BCAP31
Calcium Transport I	0.539	0.1	ANXA5,
Pentose Phosphate Pathway	0.539	0.1	H6PD,
Pregnenolone Biosynthesis	0.539	0.1	CYP7B1,
Regulation of Cellular Mechanics by Calpain Protease	0.525	0.0526	EGFR,VCL,ITGB1
Dolichyl-diphosphooligosaccharide Biosynthesis	0.505	0.0909	DPM3,
UDP-N-acetyl-D-galactosamine Biosynthesis II	0.505	0.0909	GPI,
Telomerase Signaling	0.501	0.045	EGFR,PIK3C2A,HSP90B1,HSP90AB1,TPP1
Production of Nitric Oxide and Reactive Oxygen Species in Macrophages	0.487	0.0412	RHOG,APOB,PIK3C2A,SERPINA1,PCYOX1,RHOT1,APOE,APOM
Tight Junction Signaling	0.484	0.0419	CTNNA1,MYL6,MYH14,VCL,VAPA,GOSR2,MYH9
Neuregulin Signaling	0.467	0.0455	EGFR,HSP90B1,ITGB1,HSP90AB1
Interferon Signaling	0.467	0.0556	BAX,BAK1
Actin Cytoskeleton Signaling	0.454	0.0396	MYL6,MYH14,FN1,ARPC3,VCL,PIK3C2A,ITGB1,TTN,MYH9
Apoptosis Signaling	0.448	0.0444	MCL1,HTRA2,BAX,BAK1
Histidine Degradation VI	0.446	0.0769	CYP7B1,
Mevalonate Pathway I	0.446	0.0769	IDI1,
Germ Cell-Sertoli Cell Junction Signaling	0.443	0.0405	CTNNA1,RHOG,TUBB4A,VCL,PIK3C2A,ITGB1,RHOT1
RhoGDI Signaling	0.443	0.0405	RHOG,MYL6,ARPC3,ITGB1,CDH7,RHOT1,GNB2
tRNA Splicing	0.423	0.0513	PDE12,SMPDL3A
Colanic Acid Building Blocks Biosynthesis	0.421	0.0714	GPI,
Isoleucine Degradation I	0.421	0.0714	SDS,
PI3K/AKT Signaling	0.389	0.04	MCL1,HSP90B1,ITGB1,HSP90AB1,YWHAB
Sphingosine-1-phosphate Signaling	0.389	0.04	RHOG,PIK3C2A,ASAH1,PDIA3,RHOT1
Intrinsic Prothrombin Activation Pathway	0.384	0.0476	FGA,FGG
Hepatic Fibrosis / Hepatic Stellate Cell Activation	0.382	0.0383	MYL6,EGFR,MYH14,FN1,COL6A3,BAX,MYH9
TR/RXR Activation	0.38	0.0408	HP,PIK3C2A,COL6A3,FGA
Myc Mediated Apoptosis Signaling	0.379	0.0429	PIK3C2A,BAX,YWHAB
Dermatan Sulfate Degradation (Metazoa)	0.376	0.0625	HEXA,
Parkinson's Signaling	0.376	0.0625	PARK7,
Atherosclerosis Signaling	0.375	0.0394	APOB,SERPINA1,PCYOX1,APOE,APOM
Pyrimidine Ribonucleotides Interconversion	0.372	0.0465	SLC25A42,NME6
Serotonin Receptor Signaling	0.372	0.0465	MAOB,QDPR
FAK Signaling	0.372	0.0404	EGFR,VCL,PIK3C2A,ITGB1
Caveolar-mediated Endocytosis Signaling	0.37	0.0423	EGFR,RAB5B,ITGB1
Pyrimidine Ribonucleotides De Novo Biosynthesis	0.349	0.0444	SLC25A42,NME6
14-3-3-mediated Signaling	0.348	0.0382	TUBB4A,PIK3C2A,PDIA3,BAX,YWHAB
Non-Small Cell Lung Cancer Signaling	0.319	0.039	EGFR,FHIT,PIK3C2A
The Visual Cycle	0.306	0.05	RDH12,
3-phosphoinositide Biosynthesis	0.299	0.0352	EGFR,NUDT2,PIK3C2A,SACM1L,HACD2,EPHX2,PGAM5
Amyotrophic Lateral Sclerosis Signaling	0.29	0.036	GLUL,RAB5B,PIK3C2A,BAX
Docosahexaenoic Acid (DHA) Signaling	0.281	0.0385	PIK3C2A,BAX
D-myo-inositol (1,4,5,6)-Tetrakisphosphate Biosynthesis	0.28	0.035	NUDT2,SACM1L,HACD2,EPHX2,PGAM5
D-myo-inositol (3,4,5,6)-tetrakisphosphate Biosynthesis	0.28	0.035	NUDT2,SACM1L,HACD2,EPHX2,PGAM5
Thrombin Signaling	0.277	0.0343	RHOG,MYL6,EGFR,PIK3C2A,PDIA3,RHOT1,GNB2
Renal Cell Carcinoma Signaling	0.276	0.0361	PIK3C2A,FH,ELOC
Pyrimidine Deoxyribonucleotides De Novo Biosynthesis I	0.265	0.0435	NME6,
Tumoricidal Function of Hepatic Natural Killer Cells	0.253	0.0417	BAX,
Neuroprotective Role of THOP1 in Alzheimer's Disease	0.246	0.0336	HTRA2,SERPINA3,PLG,TPP1
G Beta Gamma Signaling	0.245	0.0341	EGFR,KCNJ3,GNB2
HER-2 Signaling in Breast Cancer	0.245	0.0341	EGFR,PIK3C2A,ITGB1
IL-17A Signaling in Gastric Cells	0.241	0.04	EGFR,
3-phosphoinositide Degradation	0	0.0318	NUDT2,SACM1L,HACD2,EPHX2,PGAM5
AMPK Signaling	0	0.0296	AK3,MLYCD,PIK3C2A,CPT1A,EEF2,AK2
Activation of IRF by Cytosolic Pattern Recognition Receptors	0	0.0159	PPIB,
Acute Myeloid Leukemia Signaling	0	0.0108	PIK3C2A,
Adipogenesis pathway	0	0.00746	FABP4,
Agranulocyte Adhesion and Diapedesis	0	0.0262	MYL6,MYH14,FN1,ITGB1,MYH9
Agrin Interactions at Neuromuscular Junction	0	0.029	EGFR,ITGB1
Androgen Signaling	0	0.00901	GNB2,
Angiopoietin Signaling	0	0.0128	PIK3C2A,
Antioxidant Action of Vitamin C	0	0.0278	TXN,PDIA3,TXNRD2
Antiproliferative Role of Somatostatin Receptor 2	0	0.0267	PIK3C2A,GNB2
Axonal Guidance Signaling	0	0.0221	TUBB4A,MYL6,ENPEP,PIK3C2A,ARPC3,ITGB1,SEMA7A,PDIA3,BMP3,GNB2
B Cell Receptor Signaling	0	0.00526	PIK3C2A,
BMP signaling pathway	0	0.0132	BMP3,
Basal Cell Carcinoma Signaling	0	0.0139	BMP3,
Bladder Cancer Signaling	0	0.0114	EGFR,
Breast Cancer Regulation by Stathmin1	0	0.0148	TUBB4A,PIK3C2A,GNB2
CCR3 Signaling in Eosinophils	0	0.0154	PIK3C2A,GNB2
CCR5 Signaling in Macrophages	0	0.0145	GNB2,
CD28 Signaling in T Helper Cells	0	0.0152	ARPC3,PIK3C2A
CD40 Signaling	0	0.0127	PIK3C2A,
CDK5 Signaling	0	0.0101	ITGB1,
CNTF Signaling	0	0.0159	PIK3C2A,
CREB Signaling in Neurons	0	0.0162	PIK3C2A,PDIA3,GNB2
CTLA4 Signaling in Cytotoxic T Lymphocytes	0	0.0101	PIK3C2A,
CXCR4 Signaling	0	0.0303	RHOG,MYL6,PIK3C2A,RHOT1,GNB2
Calcium Signaling	0	0.0279	MYL6,MYH14,LETM1,MCU,MYH9
Cancer Drug Resistance By Drug Efflux	0	0.0204	PDK1,
Cardiac Hypertrophy Signaling	0	0.0254	RHOG,MYL6,PIK3C2A,PDIA3,RHOT1,GNB2
Cardiac β-adrenergic Signaling	0	0.0292	PDE12,SMPDL3A,AKAP1,GNB2
Cdc42 Signaling	0	0.018	MYL6,ARPC3,ITGB1
Cell Cycle: G1/S Checkpoint Regulation	0	0.0312	RPL5,RPL11
Cell Cycle: G2/M DNA Damage Checkpoint Regulation	0	0.0204	YWHAB,
Cellular Effects of Sildenafil (Viagra)	0	0.0305	MYL6,MYH14,PDIA3,MYH9
Ceramide Signaling	0	0.0108	PIK3C2A,
Cholecystokinin/Gastrin-mediated Signaling	0	0.0297	RHOG,EGFR,RHOT1
Chronic Myeloid Leukemia Signaling	0	0.00962	PIK3C2A,
Colorectal Cancer Metastasis Signaling	0	0.0242	RHOG,EGFR,PIK3C2A,RHOT1,BAX,GNB2
D-myo-inositol-5-phosphate Metabolism	0	0.0311	NUDT2,SACM1L,HACD2,EPHX2,PGAM5
Death Receptor Signaling	0	0.0108	HTRA2,
Dendritic Cell Maturation	0	0.0104	PIK3C2A,PDIA3
Dopamine Receptor Signaling	0	0.026	MAOB,QDPR
Dopamine-DARPP32 Feedback in cAMP Signaling	0	0.0123	KCNJ3,PDIA3
EGF Signaling	0	0.0294	EGFR,PIK3C2A
ERK/MAPK Signaling	0	0.0151	PIK3C2A,ITGB1,YWHAB
ERK5 Signaling	0	0.0308	EGFR,YWHAB
Eicosanoid Signaling	0	0.0149	PTGES2,
Endometrial Cancer Signaling	0	0.0312	CTNNA1,PIK3C2A
Endothelin-1 Signaling	0	0.0105	PIK3C2A,PDIA3
Ephrin A Signaling	0	0.0167	PIK3C2A,
Ephrin B Signaling	0	0.0137	GNB2,
Ephrin Receptor Signaling	0	0.0172	ARPC3,ITGB1,GNB2
ErbB Signaling	0	0.0204	EGFR,PIK3C2A
ErbB2-ErbB3 Signaling	0	0.0145	PIK3C2A,
ErbB4 Signaling	0	0.0139	PIK3C2A,
Erythropoietin Signaling	0	0.0123	PIK3C2A,
Estrogen Receptor Signaling	0	0.00781	MED12L,
FGF Signaling	0	0.0111	PIK3C2A,
FLT3 Signaling in Hematopoietic Progenitor Cells	0	0.0118	PIK3C2A,
Factors Promoting Cardiogenesis in Vertebrates	0	0.0109	BMP3,
Fc Epsilon RI Signaling	0	0.0084	PIK3C2A,
Fcγ Receptor-mediated Phagocytosis in Macrophages and Monocytes	0	0.0108	ARPC3,
FcγRIIB Signaling in B Lymphocytes	0	0.0189	PIK3C2A,
G Protein Signaling Mediated by Tubby	0	0.0312	GNB2,
G-Protein Coupled Receptor Signaling	0	0.011	PDE12,PIK3C2A,SMPDL3A
GABA Receptor Signaling	0	0.0145	ABAT,
GDNF Family Ligand-Receptor Interactions	0	0.0132	PIK3C2A,
GM-CSF Signaling	0	0.0137	PIK3C2A,
GNRH Signaling	0	0.00775	EGFR,
GPCR-Mediated Integration of Enteroendocrine Signaling Exemplified by an L Cell	0	0.0137	PDIA3,
GPCR-Mediated Nutrient Sensing in Enteroendocrine Cells	0	0.0116	PDIA3,
Gap Junction Signaling	0	0.0234	TUBB4A,EGFR,PIK3C2A,PDIA3
Glioblastoma Multiforme Signaling	0	0.0312	RHOG,EGFR,PIK3C2A,PDIA3,RHOT1
Glioma Signaling	0	0.0179	EGFR,PIK3C2A
Glucocorticoid Receptor Signaling	0	0.0208	HSPA9,PIK3C2A,HSPA8,HSP90B1,HSP90AB1,FGG
Glutamate Receptor Signaling	0	0.0175	GLUL,
Granulocyte Adhesion and Diapedesis	0	0.00559	ITGB1,
Growth Hormone Signaling	0	0.012	PIK3C2A,
Gustation Pathway	0	0.016	PDE12,SMPDL3A
Gα12/13 Signaling	0	0.0229	MYL6,PIK3C2A,CDH7
Gαi Signaling	0	0.00833	GNB2,
Gαq Signaling	0	0.0248	RHOG,PIK3C2A,RHOT1,GNB2
Gαs Signaling	0	0.00917	GNB2,
HGF Signaling	0	0.0174	PIK3C2A,ITGB1
HIF1α Signaling	0	0.0254	PIK3C2A,ELOC,LDHA
HIPPO signaling	0	0.0115	YWHAB,
HMGB1 Signaling	0	0.0226	RHOG,PIK3C2A,RHOT1
Heparan Sulfate Biosynthesis	0	0.0244	CES3,TARS2
Heparan Sulfate Biosynthesis (Late Stages)	0	0.0267	CES3,TARS2
Hepatic Cholestasis	0	0.0125	HSD3B7,CYP7B1
Hereditary Breast Cancer Signaling	0	0.00694	PIK3C2A,
Human Embryonic Stem Cell Pluripotency	0	0.014	PIK3C2A,BMP3
Huntington's Disease Signaling	0	0.0329	EGFR,HSPA9,PIK3C2A,HSPA8,SDHA,BAX,GOSR2,GNB2
IGF-1 Signaling	0	0.0189	PIK3C2A,YWHAB
IL-1 Signaling	0	0.0217	ECSIT,GNB2
IL-10 Signaling	0	0.0145	BLVRB,
IL-15 Signaling	0	0.0132	PIK3C2A,
IL-17 Signaling	0	0.0118	PIK3C2A,
IL-17A Signaling in Airway Cells	0	0.0128	PIK3C2A,
IL-2 Signaling	0	0.0156	PIK3C2A,
IL-3 Signaling	0	0.012	PIK3C2A,
IL-4 Signaling	0	0.0112	PIK3C2A,
IL-6 Signaling	0	0.0156	PIK3C2A,MCL1
IL-8 Signaling	0	0.0305	RHOG,EGFR,PIK3C2A,RHOT1,BAX,GNB2
IL-9 Signaling	0	0.0222	PIK3C2A,
Insulin Receptor Signaling	0	0.00709	PIK3C2A,
Integrin Signaling	0	0.032	RHOG,ARPC3,VCL,PIK3C2A,ITGB1,RHOT1,TTN
JAK/Stat Signaling	0	0.012	PIK3C2A,
LPS-stimulated MAPK Signaling	0	0.0115	PIK3C2A,
Leptin Signaling in Obesity	0	0.0233	PIK3C2A,PDIA3
Leukocyte Extravasation Signaling	0	0.0237	CTNNA1,MYL6,VCL,PIK3C2A,ITGB1
Lymphotoxin β Receptor Signaling	0	0.0149	PIK3C2A,
MIF Regulation of Innate Immunity	0	0.0233	MIF,
MIF-mediated Glucocorticoid Regulation	0	0.0286	MIF,
MSP-RON Signaling Pathway	0	0.0139	PIK3C2A,
Macropinocytosis Signaling	0	0.0247	PIK3C2A,ITGB1
Melanocyte Development and Pigmentation Signaling	0	0.0103	PIK3C2A,
Melanoma Signaling	0	0.0182	PIK3C2A,
Melatonin Signaling	0	0.0139	PDIA3,
Mitotic Roles of Polo-Like Kinase	0	0.0303	HSP90B1,HSP90AB1
Molecular Mechanisms of Cancer	0	0.0213	CTNNA1,RHOG,PIK3C2A,ITGB1,RHOT1,BAX,BAK1,BMP3
Mouse Embryonic Stem Cell Pluripotency	0	0.00943	PIK3C2A,
NF-κB Activation by Viruses	0	0.023	PIK3C2A,ITGB1
NF-κB Signaling	0	0.011	EGFR,PIK3C2A
NGF Signaling	0	0.025	RHOG,PIK3C2A,BAX
Natural Killer Cell Signaling	0	0.0082	PIK3C2A,
Neuropathic Pain Signaling In Dorsal Horn Neurons	0	0.0174	PIK3C2A,PDIA3
Neurotrophin/TRK Signaling	0	0.0132	PIK3C2A,
Nitric Oxide Signaling in the Cardiovascular System	0	0.0265	PIK3C2A,HSP90B1,HSP90AB1
Nucleotide Excision Repair Pathway	0	0.0286	ERCC5,
Osteoarthritis Pathway	0	0.019	CTNNA1,FN1,ITGB1,ANXA5
Ovarian Cancer Signaling	0	0.0139	EGFR,PIK3C2A
P2Y Purigenic Receptor Signaling Pathway	0	0.0226	PIK3C2A,PDIA3,GNB2
PAK Signaling	0	0.0297	MYL6,PIK3C2A,ITGB1
PDGF Signaling	0	0.0111	PIK3C2A,
PEDF Signaling	0	0.023	SOD2,PIK3C2A
PI3K Signaling in B Lymphocytes	0	0.00769	PDIA3,
PKCθ Signaling in T Lymphocytes	0	0.00752	PIK3C2A,
PPAR Signaling	0	0.0211	HSP90B1,HSP90AB1
PPARα/RXRα Activation	0	0.0333	ACOX1,HSP90B1,Cyp2c40 (includes others),PDIA3,Cyp2c44,HSP90AB1
PTEN Signaling	0	0.0168	EGFR,ITGB1
Pancreatic Adenocarcinoma Signaling	0	0.0169	EGFR,PIK3C2A
Paxillin Signaling	0	0.0265	VCL,PIK3C2A,ITGB1
Phospholipase C Signaling	0	0.0208	RHOG,MYL6,ITGB1,RHOT1,GNB2
Phospholipases	0	0.0161	PDIA3,
Primary Immunodeficiency Signaling	0	0.0208	TAP2,
Prolactin Signaling	0	0.012	PIK3C2A,
Prostate Cancer Signaling	0	0.0312	PIK3C2A,HSP90B1,HSP90AB1
Protein Kinase A Signaling	0	0.0202	PDE12,MYL6,PDIA3,SMPDL3A,TTN,YWHAB,AKAP1,GNB2
RANK Signaling in Osteoclasts	0	0.0098	PIK3C2A,
RAR Activation	0	0.0316	RDH16,RPL7A,RDH12,ALDH1A1,ALDH1A3,Rdh7
Rac Signaling	0	0.0256	ARPC3,PIK3C2A,ITGB1
Reelin Signaling in Neurons	0	0.0326	PIK3C2A,ITGB1,APOE
Regulation of the Epithelial-Mesenchymal Transition Pathway	0	0.0106	EGFR,PIK3C2A
Relaxin Signaling	0	0.026	PDE12,PIK3C2A,SMPDL3A,GNB2
Renin-Angiotensin Signaling	0	0.0082	PIK3C2A,
Retinoic acid Mediated Apoptosis Signaling	0	0.0161	DAP3,
Retinol Biosynthesis	0	0.025	RDH12,
RhoA Signaling	0	0.0242	MYL6,ARPC3,TTN
Role of IL-17A in Arthritis	0	0.0145	PIK3C2A,
Role of JAK1 and JAK3 in γc Cytokine Signaling	0	0.0141	PIK3C2A,
Role of MAPK Signaling in the Pathogenesis of Influenza	0	0.0139	BAX,
Role of Macrophages, Fibroblasts and Endothelial Cells in Rheumatoid Arthritis	0	0.0129	FN1,PIK3C2A,PDIA3,MIF
Role of NANOG in Mammalian Embryonic Stem Cell Pluripotency	0	0.0164	PIK3C2A,BMP3
Role of NFAT in Cardiac Hypertrophy	0	0.0155	PIK3C2A,PDIA3,GNB2
Role of NFAT in Regulation of the Immune Response	0	0.0108	PIK3C2A,GNB2
Role of Osteoblasts, Osteoclasts and Chondrocytes in Rheumatoid Arthritis	0	0.0129	PIK3C2A,ITGB1,BMP3
Role of PI3K/AKT Signaling in the Pathogenesis of Influenza	0	0.0127	PIK3C2A,
Role of Pattern Recognition Receptors in Recognition of Bacteria and Viruses	0	0.0146	MBL2,PIK3C2A
Role of p14/p19ARF in Tumor Suppression	0	0.0233	PIK3C2A,
SAPK/JNK Signaling	0	0.00962	PIK3C2A,
STAT3 Pathway	0	0.0135	EGFR,
Salvage Pathways of Pyrimidine Ribonucleotides	0	0.0105	NME6,
Sertoli Cell-Sertoli Cell Junction Signaling	0	0.0225	TUBB4A,CTNNA1,VCL,ITGB1
Signaling by Rho Family GTPases	0	0.0323	RHOG,MYL6,ARPC3,PIK3C2A,ITGB1,CDH7,RHOT1,GNB2
Small Cell Lung Cancer Signaling	0	0.0235	FHIT,PIK3C2A
Sperm Motility	0	0.00787	PDIA3,
Sumoylation Pathway	0	0.0208	RHOG,RHOT1
Superpathway of Inositol Phosphate Compounds	0	0.0299	EGFR,NUDT2,PIK3C2A,SACM1L,HACD2,EPHX2,PGAM5
Synaptic Long Term Depression	0	0.0068	PDIA3,
Synaptic Long Term Potentiation	0	0.00826	PDIA3,
Systemic Lupus Erythematosus Signaling	0	0.0133	PIK3C2A,C8G,PRPF31
T Cell Receptor Signaling	0	0.00917	PIK3C2A,
TREM1 Signaling	0	0.0133	ITGB1,
Tec Kinase Signaling	0	0.0294	RHOG,PIK3C2A,ITGB1,RHOT1,GNB2
Th1 Pathway	0	0.00741	PIK3C2A,
Th1 and Th2 Activation Pathway	0	0.00541	PIK3C2A,
Th2 Pathway	0	0.00667	PIK3C2A,
Thrombopoietin Signaling	0	0.0154	PIK3C2A,
Toll-like Receptor Signaling	0	0.0132	ECSIT,
Type II Diabetes Mellitus Signaling	0	0.0234	ACSL1,PIK3C2A,SLC27A5
UVA-Induced MAPK Signaling	0	0.0283	EGFR,PIK3C2A,PDIA3
UVB-Induced MAPK Signaling	0	0.0303	EGFR,PIK3C2A
UVC-Induced MAPK Signaling	0	0.0233	EGFR,
VEGF Family Ligand-Receptor Interactions	0	0.0114	PIK3C2A,
VEGF Signaling	0	0.0194	VCL,PIK3C2A
Virus Entry via Endocytic Pathways	0	0.0196	PIK3C2A,ITGB1
Wnt/Ca+ pathway	0	0.0172	PDIA3,
autophagy	0	0.0323	CTSH,LAMP2
cAMP-mediated signaling	0	0.0135	PDE12,SMPDL3A,AKAP1
eNOS Signaling	0	0.0298	HSPA9,PIK3C2A,HSPA8,HSP90B1,HSP90AB1
fMLP Signaling in Neutrophils	0	0.0244	ARPC3,PIK3C2A,GNB2
iCOS-iCOSL Signaling in T Helper Cells	0	0.00813	PIK3C2A,
p53 Signaling	0	0.027	PIK3C2A,BAX,COQ8A
α-Adrenergic Signaling	0	0.0115	GNB2,
