# Supplementary material for: Dysregulation of the Mitochondrial Proteome Occurs in Mice Lacking Adiponectin Receptor 1
Source: Front Endocrinol (Lausanne). 2019 Dec 13;10:872. doi: 10.3389/fendo.2019.00872 (PMC6923683; doi:10.3389/fendo.2019.00872)
Supplement: Supplementary file 3 [file Table_3.xlsx]

## Sheet: Table S3
Table S3 - Differentially Expressed Proteins found in each of the 3 tissues
Uniprot_ID	Gene	qvalue_heart	logpvalue_heart	pvalue_heart	log2FC_heart	qvalue_kidney	logpvalue_kidney	pvalue_kidney	log2FC_kidney	qvalue_liver	logpvalue_liver	pvalue_liver	log2FC_liver
Q3V3R1	Mthfd1l	0.0091984	8.83753	1.45367e-09	100	0	0.492238	0.321931	-0.153776	0	1.76623	0.0171305	-1.50367
Q9CPU4	Mgst3	0	4.34178	4.55221e-05	-0.959728	0	1.1015	0.0791583	-0.485823	0	1.06575	0.0859508	-0.537708
Q5SSK3	Tefm	0.0015649	5.03356	9.25634e-06	-0.488711	0	0.0350494	0.922466	-0.0171447	0	0.660485	0.218532	0.122173
Q9CQH3	Ndufb5	0	5.8372	1.4548e-06	-0.486335	0	0.426633	0.374427	0.118092	0	2.52468	0.00298759	0.351559
Q03265	Atp5a1	0	5.4952	3.19744e-06	-0.365931	0	0.792919	0.161095	-0.143063	0	0.263521	0.545103	0.0319565
Q9DCX2	Atp5h;Gm10250	0	8.80943	1.55084e-09	0.286461	0	1.07735	0.083685	0.239762	0	1.61642	0.0241869	-0.251357
Q61425	Hadh	0	5.19665	6.35841e-06	0.314281	0	1.43331	0.036871	-0.400322	0	3.0591	0.000872773	-0.606267
Q91ZA3	Pcca	0	4.74132	1.81416e-05	0.429513	0	1.62655	0.0236292	0.513593	0	3.09156	0.000809919	-0.546194
G3X983	Tcaim;TCAIM	0.0029326	4.71676	1.91975e-05	0.611704	0	1.76436	0.0172044	0.649122	0	3.05728	0.000876432	-0.583491
Q99KK9	Hars2	0	4.44824	3.56252e-05	0.80321	0	1.13633	0.0730588	0.509736	0	1.29195	0.0510561	0.220476
Q8BIP0	Dars2	0	6.80443	1.56882e-07	0.804768	0	3.30584	0.000494491	1.6733	0	4.00415	9.90491e-05	-0.648514
Q9CQ00	Tmem261	0.0017575	4.40328	3.95115e-05	0.915163	0	0.211854	0.613969	-0.100976	0	0.408916	0.390017	-0.14056
Q3TQB2	Foxred1	0	4.37027	4.26312e-05	1.03702	0	1.01203	0.0972672	0.740376	0	2.36567	0.00430849	0.762211
G3X9B1	Heatr1	1	4.72726	1.87387e-05	1.21825			1				1
Q9D5T0	Atad1	0.002849	4.77346	1.68477e-05	1.3641	0	1.59132	0.0256262	0.334935	0	2.09491	0.00803692	-0.378006
Q7TNG8	Ldhd	0	4.26747	5.40166e-05	1.02457	0	0.40471	0.393813	-0.12408	0	1.62011	0.0239824	0.317719
Q9CR76	Tmem186	0.0015924	4.21318	6.12096e-05	-0.319923	0	0.2394	0.576235	-0.0958877	0	1.4505	0.0354405	0.500568
Q9CY16	Mrps28	0	4.19964	6.31483e-05	-0.416709	0	0.488478	0.324729	0.187817	0	0.0677572	0.855545	-0.0273521
F6ZFT1	Ndufab1	0.0017241	4.15965	6.92385e-05	1.61497	0	1.35465	0.0441926	-0.757982	0	1.54945	0.0282196	-0.766486
G5E8J8	Wiz	1	4.04596	8.99584e-05	1.24154	1	1.41945	0.0380669	-2.55852			1
O88967	Yme1l1	0.0029851	4.04119	9.09506e-05	100	0	0.47767	0.332913	-0.109431	0	2.79797	0.00159231	0.166428
P56379	Mp68	0.0017007	3.98389	0.000103779	1.23687	0	1.87006	0.0134878	-1.3949	0	2.68028	0.00208797	1.15407
Q5RL20	Mrpl43	0.0017544	3.93538	0.000116042	-0.275748	0	4.06067	8.6962e-05	0.787108	0	0.989112	0.102539	0.29627
Q9WV98	Timm9	0	3.91938	0.000120397	1.55738	0	0.834437	0.146407	-0.178036	0	0.172262	0.67257	-0.0730559
F6UV57	Slmap	0.004104	3.88565	0.000130123	100			1				1
P47738	Aldh2	0	3.85973	0.000138125	0.327977	0	0.0145885	0.966967	0.00424958	0	0.0933132	0.806653	0.0178366
G5E902	Slc25a3	0	3.78809	0.000162896	0.167805			1				1
Q9D023	Mpc2	0	3.78627	0.000163581	-0.395052	0	0.328046	0.469844	-0.167756	0	1.69698	0.020092	-1.03979
Q8K411	Pitrm1	0	3.76022	0.000173691	-0.386194	0	0.673527	0.212067	-0.131296	0	1.30993	0.0489857	-0.46822
Q8JZQ2	Afg3l2	0	3.74084	0.000181617	-0.341998	0	0.408057	0.39079	-0.179291	0	0.467674	0.340664	-0.106353
Q924D0	Rtn4ip1	0	3.71663	0.00019203	-0.450377	0	0.0390103	0.914092	-0.0212413	0	1.83473	0.0146309	0.368001
P30275	Ckmt1	1	3.68827	0.00020499	-0.682589	0	4.74412	1.80253e-05	-0.960483			1
Q9D1I5	Mcee	0	3.63978	0.000229202	-0.510168	0	3.19083	0.000644426	-0.755641	0	2.77368	0.00168392	-0.687271
P08249	Mdh2	0	3.61563	0.00024231	0.318831	0	1.74948	0.0178041	-0.278685	0	1.57512	0.0266001	0.342768
Q60597	Ogdh	0	3.56718	0.000270909	-0.239337	0	1.12291	0.0753506	-0.192063	0	2.38669	0.00410497	-0.530643
Q60597	Ogdh	0	3.56718	0.000270909	-0.239337	1	1.35475	0.0441823	-100	0	2.38669	0.00410497	-0.530643
B8JJ66	2310061I04Rik	0	3.53474	0.000291918	-0.374509	0	1.6478	0.0225007	-0.305671	0	0.0934126	0.806468	-0.0780369
P60766	Cdc42	0.0016077	3.46109	0.000345868	-0.706564	0	2.11022	0.0077585	0.344869	0	0.682211	0.207869	-0.293356
Q3TLP5	Echdc2	0	3.44037	0.000362769	0.396658	0	0.293255	0.509032	0.0748879	0	0.163229	0.686706	0.0431877
Q8R164	Bphl	0	3.39618	0.000401623	-0.365475	0	0.837909	0.145242	-0.28698	0	1.19826	0.0633491	0.191959
Q3TBW2	Mrpl10	0	3.34692	0.000449865	-0.175519	0	0.256681	0.553757	-0.0796428	0	2.55668	0.00277534	0.624845
O70481	Ubr1	0.0053836	3.32696	0.000471026	1.32801			1				1
Q9D6R2	Idh3a	0	3.3205	0.000478083	-0.322352	0	0.0510779	0.889042	0.0223206	1	1.97308	0.0106394	-0.229417
Q9D6R2	Idh3a	0	3.3205	0.000478083	-0.322352	0	0.0510779	0.889042	0.0223206	0	1.68393	0.0207047	0.237222
Q9ERI6	Rdh14	0	3.28565	0.000518027	-0.31033	0	3.16231	0.000688165	-0.547038	0	0.278438	0.526698	-0.0607881
P40630	Tfam	0	3.24271	0.000571867	0.232398	0	2.67645	0.00210645	-0.582583	0	1.65777	0.0219903	-0.450315
Q9D6M3	Slc25a22	0	3.23132	0.00058705	-0.298047	0	1.87117	0.0134533	-0.427564	0	1.45069	0.0354249	-0.252089
Q7JCZ0	mt-Atp8;Mtatp8	0	3.22449	0.000596364	0.857196	0	2.41092	0.00388222	-2.1299	0	1.68514	0.020647	-0.357145
O70250	Pgam2;Pgam1	0.0029762	3.22386	0.000597225	-1.246	0.00271	1.35475	0.0441823	100			1
E9PV44	Atpif1	0.0016835	3.13402	0.000734475	0.821711	0	5.45939	3.47222e-06	1.60866	0	0.817368	0.152276	0.433631
P10605	Ctsb	0.0017452	3.10386	0.000787299	0.916691	0	2.00285	0.00993461	-2.81523	0	0.695146	0.201769	0.370699
Q9CXU4	Timm23	0.0015244	3.09997	0.000794378	0.92663	0	2.21522	0.00609231	-0.589391	0	0.373145	0.423502	-0.252255
Q3U2A8	Vars2	0	3.09653	0.000800692	0.555233	0	1.33045	0.0467254	0.449411	0	1.60195	0.0250061	-0.245783
Q14CH7	Aars2	0	3.0669	0.000857234	0.326849	0	1.17507	0.0668236	-0.364088	0	2.24473	0.00569209	0.668577
D3Z285	Nfu1	0	3.04449	0.000902625	1.33489	0	1.41744	0.0382439	0.399049	0	1.94493	0.0113521	-0.912886
Q9CQN1	Trap1	0	3.03878	0.000914572	0.274658	0	0.953137	0.111394	0.350397	0	5.15133	7.05778e-06	-0.935187
G3X9F4	Tmem143	0	3.0178	0.000959847	0.246095	0	1.0579	0.0875181	-0.389328	0	0.498132	0.317591	0.180939
E9QJS0	Mrps10	0	2.99775	0.0010052	-0.343205	0	0.256257	0.554297	0.0916421	0	2.40515	0.00393414	1.28963
P63030	Mpc1	0	2.99549	0.00101044	0.723101	0	1.78686	0.0163357	-1.00661	0	0.261333	0.547856	0.122374
Q99J39	Mlycd	0	2.93213	0.00116916	0.617315	0	0.32778	0.470132	0.0675241	0	3.49654	0.000318759	-0.38456
A2ALA6	Surf1	0	2.93056	0.00117338	0.959844	0	1.66379	0.0216876	0.524111	0	2.88103	0.00131515	0.630299
D3YXS8	Tomm40l	0.0029155	2.92806	0.00118016	-0.310317	0	0.16385	0.685726	-0.09647	0	3.16438	0.000684886	-1.53583
Q9D0S9	Hint2	0	2.91363	0.00122003	-0.672735	0	0.948411	0.112613	-0.14902	0	0.678992	0.209415	-0.21909
E0CZD4	Actr1b	1	2.87582	0.00133102	0.533003			1				1
Q9D9V3	Echdc1	0.0028818	2.84146	0.00144058	0.764508	0	0.132904	0.73637	0.0358321	0	0.919329	0.120412	-0.169548
F6RPJ9	Ide	0	2.83923	0.00144802	-0.415337	0	0.323443	0.47485	0.110595	0	0.904935	0.12447	-0.367185
Q6P8J7	Ckmt2	0	2.82978	0.00147987	-1.35123			1		0	1.35519	0.0441375	9.84284
Q9D0L4	Adck1	0	2.82546	0.00149465	-0.762506	0	0.650081	0.22383	-0.346698	0	0.655148	0.221234	0.384412
Q8R1I1	Uqcr10	0	2.80978	0.00154961	1.41007	0	2.32691	0.00471074	-1.26427	0	0.262721	0.546108	-0.106442
Q9D7B6	Acad8	0	2.80743	0.001558	-0.517829	0	0.890582	0.128652	0.412218	0	0.234071	0.58335	0.0956334
P53395	Dbt	0	2.77214	0.00168989	0.584987	0	2.16014	0.00691611	0.708847	0	0.187881	0.648812	0.024606
Q9D173	Tomm7	0.0053908	2.7672	0.00170922	-100	0	0.698417	0.200255	-0.727671	0.0017678	0.424164	0.376561	-0.438608
Q8K4Z3	Apoa1bp	0	2.76559	0.00171559	-0.459525	0	1.51253	0.0307235	-0.20075	0	0.156523	0.697392	-0.0644751
Q8VC19	Alas1	0	2.75867	0.00174314	0.424887	0	2.35108	0.00445572	1.24554	0	1.78818	0.0162862	-0.393003
Q60936	Adck3	0	2.75463	0.00175941	0.424698	0	1.82156	0.0150814	-0.357548	0	0.472686	0.336755	0.103995
Q99JY0	Hadhb	0	2.73769	0.00182939	0.434247	0	0.799994	0.158492	-0.220474	0	0.45992	0.346801	-0.0622124
P97807	Fh	0	2.73725	0.00183126	0.292862	0	1.68587	0.0206123	-0.477696	0	3.11026	0.000775785	-0.431538
D3YZN4	Spg7	0	2.7227	0.00189365	0.844639	0	0.682804	0.207585	0.276717	0	1.64261	0.0227713	-0.359801
P97930	Dtymk	0.0017331	2.70541	0.00197058	-0.546182	0	0.0588411	0.873291	-0.0253092	0	0.277835	0.52743	0.13745
Q9DCU6	Mrpl4	0.0018051	2.69928	0.00199859	-0.60642	0	1.79976	0.0158576	-0.626945	0	1.3118	0.0487755	-0.499868
O55028	Bckdk	0	2.67491	0.00211392	0.4828	0	0.922238	0.119608	-0.23026	0	2.57564	0.00265681	-1.01488
P56392	Cox7a1	0	2.66802	0.00214774	1.031	0	2.17213	0.00672768	-0.526886	0	3.61892	0.00024048	0.828502
P17710	Hk1	0	2.66679	0.00215384	-1.0429	0	1.19487	0.0638453	-0.241116			1
J3QMM7	Carkd	0	2.65641	0.00220594	-0.38021	0	2.94902	0.00112456	-0.595676	0	0.36334	0.433172	-0.0872989
Q3V384	Lace1	0	2.64486	0.00226536	0.504886	0	0.183791	0.654952	-0.0629813	0	2.35955	0.00436971	-0.626342
P17665	Cox7c	0.0017422	2.64276	0.00227637	2.09462	0	2.77042	0.00169661	1.25654	0	0.0413165	0.90925	0.0240961
Q78IK2	Usmg5	0	2.62723	0.00235924	0.637573	0	5.46128	3.45713e-06	-0.668428	0	0.715345	0.192599	-0.274863
Q9WUM5	Suclg1	0	2.61081	0.00245014	0.207597	0	1.28336	0.0520759	-0.201784	0	0.352508	0.444111	0.0935852
P99028	Uqcrh	0	2.60848	0.00246332	0.792159	0	2.50977	0.00309192	0.9068	0	0.494536	0.320232	0.404949
Q8R127	Sccpdh	0	2.6021	0.00249977	-0.279124	0	0.651304	0.223201	0.195529			1
Q80YD1	Supv3l1	0	2.59748	0.00252651	-0.242021	0	0.791142	0.161755	-0.290266	0	1.49917	0.0316834	-0.342928
F7D432	Pcmt1	0	2.59266	0.00255469	-0.62275	0	0.691632	0.203408	-0.212836	0	1.2302	0.0588577	-0.214838
P58281	Opa1	0	2.58789	0.00258293	-0.511415	0	4.60056	2.50867e-05	-0.947113	0	0.695239	0.201726	0.164359
Q9D4E6	Pabpc6	1	2.57434	0.00266479	1.75077			1				1
Q8VDT9	Mrpl50	0.0028944	2.57085	0.00268626	-0.744409	0	0.164902	0.684066	0.0848595	0	0.452779	0.35255	0.19601
Q9CQ91	Ndufa3	0.0015504	2.56012	0.00275349	0.613787	0	2.28643	0.005171	-1.25321	0	0.0443123	0.903	-0.0232175
Q78J03	Msrb2	0.0018215	2.55117	0.00281082	-0.472088	0	2.58137	0.00262199	0.381708	0	0.555051	0.278579	-0.307001
Q8R3F5	Mcat	0	2.54	0.00288402	-1.36864	0	1.0445	0.0902616	0.686641	0	1.32905	0.046876	0.697973
Q8QZS1	Hibch	0	2.53604	0.00291042	-0.529845	0	0.200392	0.630388	0.0730865	0	0.267251	0.540442	-0.0357474
P97742	Cpt1a	0	2.53338	0.00292835	-0.317883	0	0.771765	0.169136	-0.18321	0	2.37577	0.00420954	0.487855
Q9CR24	Nudt8	0	2.52619	0.00297723	0.199182	0	2.62216	0.00238694	0.706397	0	0.829958	0.147925	0.293513
O35972	Mrpl23	0	2.51637	0.0030453	-0.375919	0	0.832584	0.147033	0.202962	0	0.420693	0.379583	-0.1293
Q9CPW9	Metap1d	0	2.51515	0.00305386	-0.209009	0	1.68855	0.0204858	-0.461602	0	0.418019	0.381928	0.0727232
Q91YY4	Atpaf2	0	2.51344	0.00306595	0.416631	0	4.15862	6.94034e-05	0.5995	0	2.51336	0.0030665	-0.418072
Q64433	Hspe1	0	2.51167	0.00307846	0.687163	0	1.22002	0.0602533	0.415368	0	1.45652	0.0349523	-0.386292
Q9QZH6	Ecsit	0	2.50039	0.00315946	0.424013	0	0.0509932	0.889215	-0.0181235	0	1.68136	0.0208279	0.286664
Q9D0Q7	Mrpl45	0.0029197	2.49986	0.00316333	0.174169	0	1.13112	0.0739393	-0.402138	0	1.12788	0.0744939	0.544372
Q9CZB0	Sdhc	0	2.49867	0.00317197	-0.407907	0	0.141201	0.722435	0.0684956	0	0.84085	0.144261	-0.602791
Q7JCY6	mt-Nd4;Mtnd4	0	2.49725	0.00318234	0.515097	0	2.7616	0.0017314	-2.5279	0	1.01257	0.0971465	-0.427942
Q99NB1	Acss1	0	2.49623	0.00318982	0.42296	0	0.0481111	0.895136	-0.0181641			1
Q9CQX2	Cyb5b	0	2.48561	0.00326879	-0.253929	0	0.154571	0.700533	-0.0311009	0	0.849862	0.141299	0.173547
G5E881	Tamm41	0	2.47123	0.00337883	0.809073	0	0.337531	0.459694	0.129548	0	1.21474	0.0609903	0.293427
Q9Z1P6	Ndufa7	0	2.47117	0.0033793	-1.3368	0	1.19997	0.0631	-0.482618	0	3.25087	0.000561217	-0.618231
Q3UUI3	Them4	0.002886	2.4669	0.0034127	0.528328	0	0.948866	0.112495	-0.368866	0	0.475027	0.334944	0.193187
D6REH1	Pxmp2	0	2.44302	0.00360564	0.557372			1				1
Q9WTR5	Cdh13	0.0053548	2.41222	0.00387057	1.03604			1				1
Q7TMF3	Ndufa12	0	2.4118	0.0038744	-0.746202	0	2.6706	0.00213501	-0.572366	0	0.0191442	0.956876	0.0069004
Q8K3J1	Ndufs8	0	2.4093	0.00389675	0.252942	0	2.80014	0.00158437	-0.93075	0	0.973309	0.106339	-0.298583
A2AJP9	Pdp1	0	2.40509	0.00393471	-0.497899			1				1
Q9D1I6	Mrpl14	0	2.39486	0.0040285	-0.846871	0	1.73567	0.0183795	0.316239	0	1.17582	0.0667087	-0.685998
Q60994	Adipoq	0.0015385	2.35683	0.00439715	-100			1				1
D3YV21	Nars2	0.0017182	2.3454	0.00451435	-100			1				1
E9Q4M4	Chchd6	0.002963	2.33783	0.00459377	0.640363			1				1
G3X975	Cars2	0.0029895	2.33258	0.00464969	0.658345			1				1
Q99L04	Dhrs1	0	2.33071	0.00466966	0.471969	0	0.672266	0.212684	0.139018	0	0.291029	0.511647	-0.104515
P63038	Hspd1	0.0029586	2.33	0.00467731	0.9916	0	3.03472	0.000923163	0.302031	0	1.21728	0.0606351	-0.193333
P63038	Hspd1	0.0029586	2.33	0.00467731	0.9916	0	3.03472	0.000923163	0.302031	0	1.0669	0.0857232	-0.660769
P63038	Hspd1	0.0029586	2.33	0.00467731	0.9916	0	2.48696	0.00325865	1.10014	0	1.21728	0.0606351	-0.193333
P63038	Hspd1	0.0029586	2.33	0.00467731	0.9916	0	2.48696	0.00325865	1.10014	0	1.0669	0.0857232	-0.660769
A6H611	Mipep	0	2.31646	0.00482544	0.262797	0	0.651502	0.223099	-0.361672	0	3.01678	0.000962096	-0.617134
Q8BGH2	Samm50	0	2.31318	0.00486206	0.386585	0	0.693477	0.202545	0.0550941	0	1.04384	0.0903974	-0.245549
A2AG41	Stoml2	0.0018149	2.30754	0.00492562	-0.551331			1				1
P56383	Atp5g2;Atp5g1;Atp5g3	0	2.2991	0.00502227	0.774157			1				1
P70404	Idh3g	0	2.29848	0.00502943	-0.306956	0	0.400319	0.397815	0.216543	0	1.27613	0.0529502	0.277217
P99029	Prdx5	0	2.25578	0.0055491	-0.453863	0	1.59231	0.0255674	-0.148228	0	0.732412	0.185178	-0.275732
H3BJP9	Atpaf1	0.0017794	2.2445	0.00569506	0.618257			1				1
Q9CY73	Mrpl44	0	2.22004	0.00602502	-0.288868	0	2.13226	0.00737469	-0.736672	0	5.79731	1.59473e-06	-0.985347
Q9EP89	Lactb	0.0029718	2.21456	0.00610148	-0.606065	0	4.86076	1.37798e-05	-0.570949	0	1.16549	0.0683136	0.186985
Q8BGC4	Zadh2	0	2.20611	0.0062214	-0.147028	0	2.46732	0.00340944	-0.393018	0	2.07318	0.00844932	-0.361501
Q9Z2Y8	Prosc	0	2.20365	0.0062567	0.169317	0	0.282207	0.522147	-0.073251	0	0.8699	0.134927	-0.308255
Q9CPR5	Mrpl15	0	2.20276	0.00626965	-0.242549	0	3.93121	0.000117164	-0.579031	0	2.05679	0.00877432	-0.458959
Q6XPS7	Tha1	0.0015361	2.19854	0.00633084	1.0374	0	1.27459	0.0531382	-0.325596	0	1.72644	0.018774	-0.439729
D3Z0T4	Mthfsl;Mthfs	0.0041609	2.19386	0.00639945	-100	0		1	-100			1
Q9WVA2	Timm8a1;Timm8a2	0.0042313	2.19226	0.00642309	100	0	0.814735	0.153202	-0.586951	0	1.22276	0.0598736	0.312121
G3X9M0	Dap3	0	2.18672	0.00650543	-0.977649	0	0.83856	0.145024	0.524187	0	1.94083	0.0114597	-0.373629
Q3U8Y1	Mrps11	0	2.15723	0.00696258	-1.01624			1		0	0.333136	0.46437	-0.0993713
Q8BK30	Ndufv3	0	2.15055	0.00707049	1.07995	0	1.61592	0.0242149	0.798395	0	0.380481	0.416408	0.175561
Q8R0Y8	Slc25a42	0	2.13787	0.00727994	0.225058	0	0.071218	0.848754	-0.0273651	0	2.1849	0.00653276	-0.475596
Q9D8S4	Rexo2	0	2.13555	0.00731896	-0.213317	0	1.76941	0.0170056	-0.809866	0	2.37583	0.00420896	0.654526
Q3ULU4	Nudt6;Tnxb	0	2.13059	0.00740301	-0.323263			1				1
Q9DCB8	Isca2	0.0015723	2.12725	0.00746026	0.597609	0	7.11472	7.67849e-08	-0.515293	0	1.45943	0.0347196	-0.50118
P56501	Ucp3	0	2.12359	0.00752326	-0.385711			1				1
Q9CR61	Ndufb7	0	2.09477	0.00803961	-0.758975	0	0.224626	0.596175	0.0636911	0	2.80555	0.00156476	-0.710718
Q9DAT5	Trmu	0.0029542	2.08996	0.00812904	1.12733	0	0.0046382	0.989377	0.00239431	0	0.197211	0.635022	0.0918019
P61027	Rab10	0	2.0794	0.00832907	0.630355	0	0.84732	0.142128	0.449386	0	1.21484	0.0609767	-0.478464
Q8BUY5	Timmdc1	0	2.07829	0.00835036	-0.411049	0	0.743781	0.180393	0.126627	0	0.420927	0.379379	-0.189532
A2AKV3	Atp5c1	1	2.06858	0.00853924	-2.76161			1				1
Q9JHI5	Ivd	0	2.06286	0.00865241	-0.159733	0	0.0636392	0.863696	-0.0176201	0	1.69873	0.0200112	-0.315819
P51175	Ppox	0.0016611	2.06026	0.00870451	0.51168	0	2.15215	0.00704457	-0.764495	0	0.748479	0.178452	-0.163698
E9QPX3	Ndufs4	0	2.05956	0.00871848	-0.323388	0	2.31627	0.00482758	0.4442	0	1.38248	0.04145	0.474604
Q9D8P4	Mrpl17	0.0042135	2.0557	0.00879624	0.491977	0	0.757569	0.174756	0.253163	0	1.27375	0.0532413	0.25076
Q9D881	Cox5b	0	2.05525	0.00880547	0.383964	0	0.181669	0.658159	-0.0301652	0	2.01722	0.0096113	-0.247161
Q921S7	Mrpl37	0	2.05476	0.00881544	-0.336141	0	1.4704	0.0338535	0.386954	0	0.245959	0.567598	-0.0517111
Q99M87	Dnaja3	0	2.05	0.00891259	-0.412684	0	3.2911	0.000511558	-0.624728	0	0.274261	0.531789	-0.160181
Q99M87	Dnaja3	0	2.05	0.00891259	-0.412684	0	3.2911	0.000511558	-0.624728	0	0.0982974	0.797448	0.0279141
Q99M87	Dnaja3	0	2.05	0.00891259	-0.412684	0	0.01807	0.959246	-0.00699003	0	0.274261	0.531789	-0.160181
Q99M87	Dnaja3	0	2.05	0.00891259	-0.412684	0	0.01807	0.959246	-0.00699003	0	0.0982974	0.797448	0.0279141
Q9CQJ1	Higd2a	0	2.04274	0.0090628	0.722308	0	2.36129	0.00435222	0.79513	0	1.8529	0.0140313	-0.517864
Q9CPQ1	Cox6c	0	2.03274	0.00927377	0.624058	0	1.44532	0.0358654	0.536155	0	1.01229	0.0972104	-0.361123
A2A9I0	Gosr2	1	2.0313	0.00930459	0.93339			1		0.007378	1.36617	0.0430361	-1.31795
Q9DC69	Ndufa9	0	2.01935	0.00956417	-0.21596	0	1.70211	0.0198559	-0.394545	0	2.48398	0.00328112	-0.454315
I3ITR1	AK157302;Isca1	0.002845	2.00327	0.00992504	-0.692186	0	0.174378	0.669302	-0.0673266	0	1.6376	0.0230357	-0.457243
Q80Y14	Glrx5	0	1.99929	0.0100163	0.581952	0	1.97778	0.010525	-0.425393	0	1.89826	0.0126397	0.332013
Q8R123	Flad1	0	1.98691	0.0103061	0.341093	0	2.09446	0.00804519	-1.00962	0	0.811528	0.154338	-0.282547
Q9CQC7	Ndufb4	0	1.98529	0.0103446	-0.488773	0	0.0180044	0.959391	0.0061087	0	1.17202	0.0672944	0.220167
Q59J78	Ndufaf2	0	1.97398	0.0106174	0.528801	0	1.41692	0.0382897	0.263874	0	3.53482	0.000291865	0.726651
Q9WVD5	Slc25a15	0.0015699	1.97313	0.0106384	0.647302	0	0.27951	0.5254	-0.0753909	0	0.824239	0.149886	0.302165
Q3U422	Ndufv3	0	1.96841	0.0107546	1.03909	0	3.95133	0.00011186	0.663139	0	0.43409	0.368053	-0.14622
Q6GTN1	Dnajc4	0.0016367	1.94871	0.0112536	-1.24736			1		0	1.44191	0.0361488	1.96736
O88441	Mtx2	0	1.94581	0.0113289	-0.591926	0	0.636326	0.231033	-0.199956	0	0.322472	0.475913	-0.101457
Q9CQE2	Tmem223	0.0028531	1.92307	0.0119378	-0.242756	0	0.541426	0.287458	0.176251	0	0.635245	0.231609	0.479284
Q91YJ5	Mtif2	0	1.90763	0.01237	-0.195013	0	1.92733	0.0118215	-0.585096	0	0.904082	0.124715	-0.223094
Q8K2M0	Mrpl38	0.0015337	1.90426	0.0124664	-0.25863	0	1.07033	0.0850493	-0.21872	0	1.52056	0.0301605	-0.241174
B8JJB0	Cox7c	0	1.90082	0.0125656	-100	0	1.62865	0.0235152	1.7175			1
Q91Z83	Myh7	1	1.89528	0.0127269	-100			1				1
B1B1D8	Mrpl2	0	1.89453	0.0127488	-0.565284	0	2.09929	0.00795637	0.397032	0	1.9635	0.0108768	0.338095
Q9D6U8	Fam162a	0	1.8765	0.0132894	-0.366159	0	1.30118	0.049983	-0.35745	0	0.59803	0.25233	-0.284971
Q9D338	Mrpl19	0	1.87299	0.0133969	-0.337124	0	0.616553	0.241795	-0.267289	0	0.159779	0.692183	-0.0770004
P97450	Atp5j	0	1.86975	0.0134974	1.11478	0	3.03635	0.000919703	1.61823	0	0.240362	0.574961	0.125348
P52503	Ndufs6	0	1.85675	0.0139074	0.556479	0	2.66814	0.00214713	0.362609	0	1.31848	0.0480303	-0.226609
P60603	Romo1	0.0015552	1.85224	0.0140528	1.56974	0	2.16722	0.00680424	-2.66593	0	0.0823538	0.827268	0.0393176
Q9MD59	mt-Nd2;Mtnd2	0	1.8521	0.0140574	0.439319	0	3.23696	0.000579484	-2.22946	0	0.242319	0.572376	0.180166
G5E814	Ndufa11	0	1.84295	0.0143565	-0.494462	0	0.231185	0.587239	-0.0737866	0	0.174497	0.669118	0.11923
Q5SX39	Myh4;Myh1	0.0015408	1.8427	0.014365	-3.28187			1				1
B2RXZ2	Cyp2a22	0.002994	1.84188	0.0143918	0.408332	0	2.8957	0.00127146	-0.947069	1	2.89705	0.0012675	-1.12851
Q8BH95	Echs1	0	1.83788	0.0145252	0.144171	0	1.33638	0.0460915	-0.238944	0	0.359464	0.437055	-0.121847
Q9CQ85	Timm22	0.0016584	1.83397	0.0146564	0.625319	0	5.52233	3.00377e-06	0.953085	0	0.354027	0.442561	0.239933
Q99N15	Hsd17b10	0	1.82591	0.0149311	-0.194139	0	0.470164	0.338716	0.0670283	0	0.242754	0.571802	0.0641874
P16332	Mut	0	1.81781	0.015212	-0.116464	0	2.15164	0.00705275	-0.390241	0	2.45794	0.00348382	-0.560292
E9QMK9	9030617O03Rik	0	1.8121	0.0154136	0.141236	0	2.1477	0.00711706	0.454805	0	0.969324	0.107319	-0.199399
Q02566	Myh6	0	1.81119	0.0154456	-2.29946			1				1
Q80W32	Iqcg	0.0041494	1.78922	0.0162472	0.643693			1				1
J3QMG3	Vdac3	0	1.78755	0.0163098	-0.311145			1				1
Q9WUR2	Eci2	0	1.7873	0.0163191	-0.886513	0	1.6049	0.0248369	0.522424	0	0.0360066	0.920436	0.0122802
Q8VE22	Mrps23	0	1.78643	0.016352	0.394695	0	1.1377	0.0728275	0.32255	0	2.44764	0.00356746	-0.404516
F7CCJ3	Rb1cc1	1	1.78468	0.0164178	-1.18694	1	1.35475	0.0441823	-100	0	0.409977	0.389066	-0.713625
Q91YP0	L2hgdh	0	1.7815	0.0165386	0.279568	0	4.29698	5.04687e-05	0.567582	0	4.63754	2.30389e-05	-0.481086
Q91VM9	Ppa2	0	1.76995	0.0169843	-0.185565	0	0.40848	0.39041	-0.116607	1	2.40719	0.00391569	100
Q91VM9	Ppa2	0	1.76995	0.0169843	-0.185565	0	0.40848	0.39041	-0.116607	0	0.461405	0.345617	0.0609442
O35683	Ndufa1	0	1.76701	0.0170996	0.539518	0	0.294252	0.507864	-0.192122	0	0.447127	0.357169	-0.271131
P48771	Cox7a2	0	1.76658	0.0171166	1.55474	0	0.0729796	0.845319	0.031138	0	0.700465	0.199313	0.431639
Q8K2B3	Sdha	0	1.76639	0.0171242	-0.227124	0	2.85447	0.00139807	0.706319	0	1.3634	0.0433107	-0.433801
Q8K009	Aldh1l2	0	1.76061	0.0173535	-0.512445	0	4.68163	2.08146e-05	-2.55699			1
Q501J2	Fam173a	0.0054201	1.75286	0.017666	0.522548	0	0.626697	0.236213	0.2547	0	0.23602	0.580738	-0.0520995
Q8K4F5	Abhd11	0	1.74745	0.0178877	0.191717	0	1.2102	0.0616306	-0.441133	0	0.416687	0.3831	0.146695
P11352	Gpx1	0.0016949	1.73802	0.0182802	0.520931	0	0.644423	0.226766	-0.126304	0	0.658531	0.219517	-0.152168
Q8BIJ6	Iars2	0	1.73781	0.0182891	-0.276626	0	2.05193	0.00887303	-0.361077	0	0.5729	0.267362	-0.130558
Q9D1H8	Mrpl53	0.001675	1.73778	0.0182903	0.529309	0	1.76119	0.0173306	0.430487	0	0.595741	0.253664	0.32372
Q922Q1	37316	0.0015152	1.73547	0.0183879	-0.887063	0	1.37363	0.0423028	0.301787	0	2.70486	0.00197306	0.530799
J3QQ22	Smg1	1	1.73463	0.0184235	2.32269			1		1	0.807808	0.155665	0.702314
CON__P	Hbb-bs;Hbbt1;Hbb-y;Hbb-b2;Hbb-b1	0.0092715	1.72359	0.0188977	1.02814			1				1
Q9CWD8	Nubpl	0	1.71976	0.0190653	0.498034	0	0.985089	0.103493	0.262864	0	0.0372917	0.917716	-0.0152305
Q8CCM6	Timm21	0	1.71682	0.0191948	0.823989	0	0.809995	0.154884	0.25131	0	0.351724	0.444914	0.112272
Q8BGB8	Coq4	0.0018116	1.71423	0.0193093	-0.23812	0	0.594065	0.254645	-0.29208	0	0.210607	0.615733	-0.155973
Q3U3G8	Serhl	0	1.7038	0.0197786	-0.302768	0	0.336344	0.460952	-0.113304	0	0.814117	0.15342	0.548865
Q8BL03	Slc25a29	0.0017857	1.70134	0.0198911	0.876104	0	1.52165	0.0300852	-1.07189			1
Q6PE15	Abhd10	0	1.69925	0.0199869	0.529531	0	0.28788	0.515371	-0.0823547	0.0084602	0.178264	0.66334	0.190954
Q9CQZ5	Ndufa6	0	1.68556	0.0206274	-0.202434	0	0.971799	0.106709	0.267923	0	1.4738	0.0335895	-0.520816
P26443	Glud1	0	1.68173	0.0208099	-0.165301	0	0.84003	0.144534	-0.190619	0	0.034901	0.922782	-0.00454711
Q9DBL7	Coasy	0.0028653	1.68126	0.0208325	0.186085	0	0.43956	0.363446	-0.0662682	0	5.40441	3.94089e-06	-0.494196
Q8R2Q4	Gfm2	0	1.67562	0.0211046	-0.250679	0	0.735243	0.183974	-0.240052	0	1.41612	0.0383604	-0.336324
Q64669	Nqo1	0.0028329	1.66183	0.0217857	0.525409	0	0.570327	0.268951	0.14264			1
Q8C2Q8	Atp5c1	1	1.65965	0.021895	1.98798	0	0.378503	0.418308	0.106187	0	0.238272	0.577734	-0.0910301
B7ZMP1	Xpnpep3	0	1.65453	0.0221549	-0.530592	0	0.246935	0.566324	0.0764163	0	0.545153	0.285002	-0.0653906
Q9CZR8	Tsfm	0	1.65048	0.0223622	-0.385198	0	0.820241	0.151272	-0.299658	0	6.34364	4.5327e-07	-1.28574
Q8BWM0	Ptges2	0	1.65023	0.0223753	-0.280721	0	1.59094	0.0256486	-0.417086	0	4.90402	1.24734e-05	-1.19656
Q99MR8	Mccc1	0	1.6476	0.0225113	0.363095	0	0.0998849	0.794539	-0.0427933	0	3.22701	0.000592906	-0.709001
Q921G7	Etfdh	0	1.64727	0.0225282	-0.148084			1		0	1.94942	0.0112351	-0.2856
A2AMD2	Ankrd60	1	1.64562	0.022614	-1.18282			1				1
E9Q800	Immt	0	1.64363	0.0227178	-0.253231			1		1	0.959124	0.109869	1.55351
Q9CWT6	Ddx28	0.0092961	1.6424	0.0227823	0.539248	0	1.39925	0.0398792	-1.07004	0	0.278165	0.52703	0.118658
Q8BTZ9	Mrps18c	0.0016	1.64184	0.0228118	-1.33112	0	2.76893	0.00170243	-1.05609			1
Q75WC0	Polg	0	1.6316	0.0233562	1.01472	0	1.87694	0.0132758	-1.63532	0.0062714	0.343708	0.453202	0.185739
Q9CXQ9	Wasl	0.0053763	1.629	0.0234961	-0.259526			1				1
B1AXP6	Tomm5	0.001506	1.62721	0.0235934	1.15019	0	2.23445	0.00582847	2.28345	0.0095078	1.15968	0.0692344	-1.85006
Q3UXD9	Pecr	0.0092105	1.62599	0.0236597	-1.06145	0	0.965244	0.108332	0.265484	0	1.66484	0.0216351	-0.233767
Q9D8Y1	Tmem126a	0	1.62225	0.0238642	0.659209	0	0.862583	0.13722	0.36118	0	5.13257	7.36929e-06	-0.776242
B2RWE3	Cisd3	0	1.61962	0.0240094	-0.501165	0	1.10683	0.0781925	0.535284	0.0095398	0.320877	0.477665	0.164925
Q922B1	Macrod1	0	1.61057	0.0245147	-0.659732	0	0.710884	0.194588	0.204507	0	0.334639	0.462765	-0.101143
Q8BKF1	Polrmt	0	1.60037	0.0250972	0.495723	0	0.00574684	0.986855	0.00319546			1
Q9D8S9	Bola1	0.0028694	1.58837	0.0258003	0.565614	0	0.59658	0.253175	0.234635	0	0.774392	0.168115	-0.170681
E9PUY9	Eci2	0	1.58706	0.0258784	-0.818724	0	1.87789	0.0132469	-3.65274	0	0.216012	0.608118	-0.304581
P12787	Cox5a	0	1.58555	0.0259686	0.460853	0	1.22789	0.0591708	0.16683	0	1.70373	0.019782	-0.248734
P29758	Oat	0	1.57524	0.0265926	0.256184	0	1.89918	0.0126129	0.33691	0	0.731506	0.185564	0.178783
D3Z4X1	Pgls	0	1.57122	0.0268396	-0.278048	0	3.1314	0.000738927	-0.659502			1
P05202	Got2	0	1.56862	0.0270013	-0.128459	0	2.51805	0.00303353	-0.42964	0	0.190361	0.645118	0.0143538
Q9CZS1	Aldh1b1	0	1.56722	0.0270885	-0.270775	0	2.12821	0.00744365	-2.07022	0	1.50936	0.0309483	-0.497917
P17182	Eno1;Eno2	0	1.5672	0.0270894	0.204609	0	0.262109	0.546879	-0.112244	0	0.866457	0.136001	-0.372009
Q924X2	Cpt1b	0	1.55993	0.0275465	-0.154849	0	0.921956	0.119686	-0.412089	1	0.185715	0.652056	-0.161909
Q8BMS4	Coq3	0	1.55827	0.0276521	0.294506	0	2.09211	0.00808898	-0.404225	0	0.528585	0.296084	0.143787
Q9D3D9	Atp5d	0	1.54823	0.0282987	0.28441	0	1.58865	0.0257838	0.231015	0	0.315561	0.483547	-0.12182
Q8K1R3	Pnpt1	0	1.5475	0.0283468	-0.128999	0	0.499397	0.316667	0.194772	0	1.49378	0.0320786	-0.319871
Q62425	Ndufa4	0	1.54314	0.0286327	0.573507	0	2.3683	0.00428253	-1.45794	0	1.20018	0.0630692	0.50645
Q7TSQ8	Pdpr	0	1.53839	0.0289471	0.417449	0	3.31032	0.000489415	-3.37536			1
K3W4R2	Myh14	0.0053619	1.53779	0.0289873	-2.53735			1		1	1.35475	0.0441823	-100
P59041	Dnajc30	0.0054348	1.53358	0.0292697	0.434872	0	2.04472	0.00902156	-0.289978	0	2.0352	0.00922137	1.41625
P56135	Atp5j2	0	1.52619	0.0297725	0.50815	0	2.53914	0.00288973	-0.823238	0	0.934877	0.116178	-0.258798
Q9CQV5	Mrps24	0.0041265	1.51549	0.0305151	-1.02276	0	2.63088	0.00233948	-0.863553	0.0023474	0.290999	0.511683	0.227588
Q9CQR4	Acot13	0	1.51262	0.0307174	-0.59519	0	0.312492	0.486976	-0.104588	0	1.99217	0.010182	-0.937858
G5E895	Akr1b10	0	1.50053	0.0315841	-0.234274	0	0.441878	0.361512	0.169498			1
Q9CQF4	1700021F05Rik	0	1.48974	0.0323787	0.745885	0	0.710575	0.194726	-0.26854	0	1.89981	0.0125947	-0.456027
Q9CPQ3	Tomm22	0.0016978	1.48813	0.032499	0.528684	0	2.12169	0.0075564	0.585113	0	0.971882	0.106689	0.515142
Q9DB20	Atp5o	0	1.48105	0.0330335	0.152148	0	3.29171	0.000510842	-0.419576	0	1.09077	0.0811391	-0.317196
Q4G0F8	Ubn1	0.0016447	1.47003	0.0338824	-1.67425			1				1
G3XA66	Mtx1	0	1.46893	0.033968	0.538945	0	4.13174	7.38353e-05	-1.13961	0	0.621318	0.239156	-0.193652
E9QAT7	Olfr173	1	1.46492	0.0342835	3.51586			1				1
Q9CQ92	Fis1	0	1.46178	0.0345322	-0.743042	0	5.01711	9.61372e-06	-0.844955	0	0.367593	0.42895	-0.126279
Q9QX60	Dguok	0	1.46074	0.0346147	-0.414407	0	0.360666	0.435847	-0.103936	0	1.49381	0.0320769	-0.864489
Q91VA6	Poldip2	0	1.45985	0.0346856	0.183711	0	1.18721	0.0649818	0.398536	0	3.88605	0.000130003	0.382277
E9Q1L7	Dnajc28	0	1.45608	0.0349882	-0.515468	0	3.17453	0.000669074	-0.803973	0	0.772705	0.16877	0.294083
Q9D1P0	Mrpl13	0	1.44423	0.0359562	0.37633	0	1.54567	0.0284665	0.33571	0	1.04597	0.0899561	0.308682
Q9JKL4	Ndufaf3	0.0016181	1.44396	0.035978	-0.510754	0	1.29637	0.050539	-0.29032	0	1.01148	0.0973903	-0.386053
D3Z2J3	Dhx30	0	1.44352	0.0360148	0.569882	0	1.51393	0.0306248	-0.677191	0	1.0162	0.0963394	-0.229497
Q9CQJ8	Ndufb9	0	1.43911	0.0363825	-0.567526	0	2.57061	0.00268778	-1.02286	0	1.0506	0.0890019	-0.443001
Q9D8W7	Ociad2	0.0029806	1.43428	0.0367888	-0.864848	0	1.44661	0.0357593	0.384493	0	1.6458	0.0226045	-0.472162
E9Q2C0	9330101J02Rik	1	1.43035	0.0371234	4.6661			1				1
Q99PV8	Bcl11b	0.0028612	1.42966	0.037183	-1.43659			1				1
Q9DCW4	Etfb	0	1.42582	0.0375126	0.115649	0	0.306635	0.493588	0.0804748	0	0.076133	0.839203	-0.0150354
Q9EQI8	Mrpl46	0	1.42376	0.0376914	-0.353307	0	2.43879	0.00364088	0.390534	0	0.816053	0.152738	-0.180337
Q8C7K6	Pcyox1l	1	1.42215	0.0378315	-0.400301	1	0.164265	0.685071	0.139259			1
Q8CI78	Rmnd1	0.0016234	1.4025	0.0395826	-0.381703	0	0.440614	0.362565	0.198293	0	1.62433	0.0237503	0.368068
A2AKU9	Atp5c1	0	1.40219	0.0396104	0.116798	0	2.86482	0.00136516	-1.57608			1
P19783	Cox4i1	0	1.40184	0.0396423	-0.267127	0	1.29666	0.0505059	-0.402299	0	0.423702	0.376962	-0.106171
P11438	Lamp1	0	1.40149	0.039674	0.856207	0	1.98642	0.0103177	-2.82441	0	0.527474	0.296842	-0.122446
Q9DCM2	Gstk1	0	1.39891	0.0399107	0.382673	0	1.54245	0.0286784	-0.577568	0	0.0998664	0.794573	0.0361769
Q9Z0V7	Timm17b	0.0017391	1.39497	0.0402742	0.540495	0	0.0802689	0.831249	0.033145	0	1.53374	0.0292593	0.391531
Q6PB66	Lrpprc	0	1.38336	0.0413656	0.35481	0	1.50675	0.0311348	-0.723439	0	1.93252	0.0116811	-0.446984
Q3UIU2	Ndufb6	0	1.37933	0.041751	-0.36706	0	1.06252	0.0865915	-0.257998	0	0.587798	0.258346	-0.0929728
Q9WTP6	Ak2	0	1.37461	0.0422079	-0.32762	0	2.12564	0.00748793	-0.819059	0	2.27856	0.00526545	0.52315
Q6AXE4	Ankra2	1	1.36755	0.0428996	2.40445			1				1
Q7TSG6	Rdx;Msn;Ezr	0.0040984	1.36314	0.0433375	-1.31445			1				1
Q8VDK1	Nit1	0.0041841	1.36265	0.043386	0.44928	0	0.360475	0.436038	-0.131663	0	0.287997	0.515232	-0.126916
Q8BKY8	Mterf2	0	1.36003	0.0436481	-0.631219	0	0.892282	0.12815	-0.624068	0	0.781846	0.165255	-0.580005
Q99N93	Mrpl16	0.0015974	1.35835	0.0438178	0.338255	0	1.00245	0.0994366	-0.35214	0	0.164487	0.684721	-0.137328
CON__Q	Krt17	0	1.35807	0.0438457	-4.93141			1				1
CON__P		0	1.35621	0.0440339	-0.393114			1				1
Q78IK4	Apool	0	1.35561	0.0440952	-0.192257	0	1.10236	0.0790032	0.247914	0	1.75884	0.0174243	0.401974
A1KZZ4	Oprm1	1	1.35475	0.0441823	100			1				1
CON__Q		0	1.35475	0.0441823	-100			1				1
D6RDB7	Sf1	1	1.35475	0.0441823	100			1				1
J3QPF1	Gm10553	1	1.35475	0.0441823	-100			1				1
Q3KQM4	U2af2	1	1.35475	0.0441823	100			1				1
P47199	Cryz	0.0092838	1.35475	0.0441823	100	0	0.00600832	0.986261	0.00312823	0	2.15448	0.00700682	-0.371031
Q3U4F0	Sfxn3	0	1.35475	0.0441823	100			1		0	1.02888	0.0935672	0.26707
Q5SXR6	Cltc	0.0016026	1.35475	0.0441823	-100	0	4.23357	5.84017e-05	-1.19555			1
Q9CQN3	Tomm6	0	1.35475	0.0441823	-100	0	0.495681	0.319388	0.267193	0	0.914311	0.121812	-0.514486
Q9D1E8	Agpat5	0.0028369	1.35475	0.0441823	100	0	0.0862762	0.81983	0.0583955			1
Q9DCC8	Tomm20	0.0091864	1.35475	0.0441823	100	0	2.62412	0.00237616	-0.454456	0	1.36745	0.042909	0.354293
Q9CYW4	Hdhd3	0.0015823	1.35394	0.0442652	0.203504	0	3.06726	0.000856526	0.564322	0	0.643333	0.227335	0.209738
Q8BWF0	Aldh5a1	0	1.34612	0.0450697	0.287747	0	1.28428	0.0519663	0.339471	0	1.28269	0.052157	-0.161725
Q8BJ03	Cox15	0.0016287	1.34391	0.0452991	0.465501	0	0.189906	0.645794	-0.085997	0	2.20929	0.00617609	-0.556902
Q60932	Vdac1	0	1.34004	0.0457041	-0.131013	0	2.0284	0.0093669	0.532364	0	5.59911	2.51704e-06	-0.863295
Q9WU79	Prodh	0	1.33614	0.0461171	-0.162281	0	1.00062	0.0998581	0.331768	0	1.9906	0.0102188	-0.209442
Q3UGR5	Hdhd2	0	1.33519	0.0462179	-0.295902	0	1.49956	0.0316549	0.42413	0	0.0110378	0.974905	0.00760902
Q9D6J6	Ndufv2	0	1.33328	0.0464216	-0.209864	0	2.21076	0.00615513	0.599228	1	1.35475	0.0441823	-100
Q9D6J6	Ndufv2	0	1.33328	0.0464216	-0.209864	0	2.21076	0.00615513	0.599228	0	0.354781	0.441793	0.14672
Q9DB60	Fam213b	0	1.3313	0.0466337	0.449862	0	0.562709	0.27371	0.290087	0	1.68143	0.0208245	-0.507888
Q9QYA2	Tomm40	0	1.32655	0.0471464	0.278652	0	0.0108665	0.975289	0.00660366	0	0.900512	0.125744	-0.244732
P09671	Sod2	0	1.32641	0.0471617	-0.352705	0	2.94918	0.00112414	-0.638959	0	1.47586	0.0334305	-0.466221
Q9CQV7	Dnajc19	0	1.32149	0.0476991	0.448207	0	2.34832	0.00448413	0.578709	0	0.556042	0.277945	0.314194
O35943	Fxn	0	1.30924	0.0490633	-0.382923	0	3.16519	0.000683619	-1.30347	0	0.738053	0.182788	-0.317808
Q5U458	Dnajc11	0	1.30083	0.050023	-0.175521	0	1.77689	0.0167152	1.02615	0	2.86576	0.00136218	-0.559856
D3Z603	Mrps18a	0.001626	1.29753	0.050405	-0.258182			1				1
P08074	Cbr2	0	1.29745	0.0504138	-0.559398	0	0.773868	0.168319	-0.465597			1
E9Q3H6	Coq10a	0	1.29694	0.0504736	0.252552	0	0.970014	0.107148	0.391052	0	0.593456	0.255002	0.180706
E9PZS8	Cox7a2l	0.0017513	1.29668	0.0505037	0.513668	0	1.10072	0.0793019	-0.226414	0	0.975395	0.105829	0.228467
Q99JR6	Nmnat3	0	1.28429	0.0519654	-0.380953	0	2.58717	0.0025872	0.285261	0	0.24663	0.566722	-0.162342
F2Z456	Cyb5r3	0	1.27982	0.0525026	-0.260902			1				1
Q3TLZ6	Pet112	0	1.27467	0.0531283	0.284316	0	0.343315	0.453612	-0.199497	0	0.302716	0.498063	0.0846895
Q7JCX7	mt-Co3	0	1.27425	0.0531801	0.307561	0	0.764826	0.17186	-0.336838	0	5.31745	4.81445e-06	-0.775571
Q91WM2	Cecr5	0	1.2689	0.05384	-0.229926	0	4.57537	2.65847e-05	-0.723803	0	3.51448	0.000305859	-0.476166
Q91WK1	Spryd4	0	1.26616	0.0541798	0.387599	0	0.535773	0.291224	0.119898	0	0.34887	0.447848	-0.164161
Q8BGY7	Fam210a	0	1.26077	0.0548564	0.509539	0	0.160253	0.691428	0.0749212	0	0.378655	0.418162	-0.150605
I7HJR3	Apoh	0.0028289	1.25717	0.0553136	-1.17577	0	0.486412	0.326278	-0.59555	0	0.851842	0.140656	-1.03023
S4R257	Gapdh;Gm7293;Gm5069;Gm3839	0.0016474	1.24933	0.0563212	-1.26982			1				1
Q9D6J5	Ndufb8	0	1.24887	0.0563811	0.28329	0	0.44128	0.36201	0.154467	0	1.02214	0.0950287	0.471841
Q9DB15	Mrpl12	0	1.24292	0.0571589	0.498165	0	1.60559	0.0247976	-0.347573	0	0.322457	0.47593	-0.0908607
Q3URS9	Ccdc51	0	1.23499	0.0582113	-0.728421	0	2.00402	0.00990781	-0.760615	0	2.04201	0.00907797	0.370965
E9PY58	Clpb	0.0054127	1.22629	0.05939	-1.43472			1				1
Q08857	Cd36	0	1.22576	0.0594616	0.323935	0.0040268	1.35475	0.0441823	100			1
Q9CPQ8	Atp5l	0	1.22168	0.0600232	0.468472	0	2.32746	0.00470478	-0.811419	0	0.797344	0.159462	-0.282494
CON__P		0	1.21909	0.0603824	0.577002			1				1
Q9CWG8	Ndufaf7	0.0015175	1.21847	0.0604689	0.553005	0	0.627566	0.23574	0.242576	0	1.04691	0.0897619	-0.150167
D3YZY0	Actg2;Acta1;Actc1;Acta2	0	1.21818	0.0605094	-0.469501			1				1
Q9D1H6	Ndufaf4	0	1.21724	0.0606403	0.716541	0	0.102436	0.789884	-0.0438854	0	1.00663	0.0984849	-0.155265
G5E8R3	Pcx;Pc	0	1.21398	0.0610977	0.441977	0	1.55183	0.0280654	-0.31382	0	2.49152	0.00322466	-0.274718
P56480	Atp5b	0	1.20818	0.0619186	0.179521	0	2.00766	0.00982511	-0.368425	0	0.952433	0.111575	-0.149416
Q8R0N6	Adhfe1	0	1.20685	0.0621081	0.175709	0	0.561554	0.274439	0.119189	0	0.140668	0.723322	0.0313097
Q3UW66	Mpst	0	1.20331	0.0626169	-0.222891	0	0.000767968	0.998233	-0.000200888	0	5.77206	1.69022e-06	-0.736294
P48772	Cox8b	0	1.20002	0.0630927	1.40025			1				1
Q9CQB4	Uqcrb	0	1.19985	0.063118	0.362763	0	0.0873466	0.817812	0.026566	0	0.719305	0.190851	-0.182637
O09174	Amacr	0	1.19704	0.0635279	-0.220203	0	0.0145173	0.967125	0.00504847	0	1.34891	0.0447805	-0.138592
Q8BWT1	Acaa2	0	1.19404	0.0639674	0.11738	0	0.507698	0.310672	0.0787128	0	0.228335	0.591106	0.0270034
Q66GT5	Ptpmt1	0	1.19287	0.0641397	0.624221	0	0.017503	0.960499	-0.0072625	0	0.342807	0.454144	-0.113353
Q3ULJ0	Gpd1l	0.0017123	1.19194	0.0642776	-0.514124	0	0.159107	0.693256	0.103911	0	1.10407	0.0786917	0.208133
Q91ZE0	Tmlhe	0.0028571	1.19075	0.0644541	0.607983	0	4.56094	2.74828e-05	-1.06489	0	0.92233	0.119583	-0.522371
Q9Z2Z6	Slc25a20	0	1.17218	0.0672701	-0.304798	0	2.36857	0.00427982	0.577225	0	0.276196	0.529424	0.167872
Q9DC71	Mrps15	0	1.16967	0.0676597	-0.304834	0	0.254217	0.556907	-0.0821025	0	0.556209	0.277838	-0.118169
Q8BHE8		0	1.16958	0.0676733	0.206695	0	0.670629	0.213487	0.347956	0	1.41357	0.0385863	-1.00298
Q99N96	Mrpl1	0	1.16941	0.0676998	-0.17518	0	0.804625	0.15681	-0.268567	0	1.6486	0.0224595	0.371781
G3UYQ4	Ak9	1	1.16778	0.0679552	1.25448			1				1
D3Z7P3	Gls	0	1.1668	0.0681076	-0.133916	0	0.958593	0.110004	-1.52229			1
D3Z7P3	Gls	0	1.1668	0.0681076	-0.133916	0	1.43431	0.0367866	0.62176			1
Q3U3J1	Bckdha	0	1.1636	0.0686119	0.141065	0	1.885	0.0130317	0.625728	0	1.93991	0.0114839	0.181649
Q9CQ43	Dut	0	1.16195	0.0688736	0.378834			1		0	1.04975	0.0891766	0.7511
Q8JZU0	Nudt13	0	1.1597	0.0692306	-0.147468	0	4.51074	3.08502e-05	-1.3825	0	0.691967	0.203251	-0.584412
CON__P		0	1.15796	0.0695081	-2.46894			1				1
Q9CQ69	Uqcrq	0	1.15614	0.0698002	0.404423	0	1.17376	0.0670252	0.280004	0	2.3241	0.00474137	0.350054
Q8BH59	Slc25a12	0	1.13627	0.0730683	-0.131085	0	3.23404	0.000583389	0.745654	0	1.20483	0.0623976	-0.407125
P63017	Hspa8;Hspa2	0	1.12693	0.0746576	0.381804	0	1.98994	0.0102344	0.887269	0	2.48854	0.00324684	-0.423334
Q9D0D3	Mtpap	0.0015576	1.12693	0.0746576	-0.294341	0	1.92848	0.0117901	-1.72822	0	0.474438	0.335399	-0.105487
Q99MN9	Pccb	0	1.12603	0.0748112	-0.250898	0	0.147576	0.711908	0.0349001	0	0.612794	0.243897	0.0962422
CON__P		0.0029112	1.12293	0.075347	-0.948398			1				1
Q91VD9	Ndufs1	0	1.12025	0.0758138	-0.172445	0	0.563956	0.272925	-0.220454	0	1.44773	0.0356672	-0.344358
Q505D7	Opa3	0.0016892	1.12002	0.0758549	-0.198362	0	1.31244	0.0487039	-0.430936	0	0.757981	0.17459	0.330035
Q8BG51	Rhot1	0	1.11995	0.0758672	0.220673	0	0.0641786	0.862624	-0.031021	1	2.72487	0.00188421	1.3267
Q8BG51	Rhot1	0	1.11995	0.0758672	0.220673	0	0.0641786	0.862624	-0.031021	0	1.51847	0.0303063	-0.284686
Q8BG51	Rhot1	0	1.11995	0.0758672	0.220673	0	0.0641786	0.862624	-0.031021	0.0052174	1.21079	0.061548	-0.863765
Q9D6K8	Fundc2	0	1.11928	0.0759839	0.443752	0	4.0812	8.29465e-05	-0.527026	0	0.201336	0.629019	-0.124968
Q9Z0X1	Aifm1	0	1.11042	0.0775505	0.414326	0	1.99492	0.0101177	0.990591	0	0.748785	0.178326	-0.150415
Q91YM4	Tbrg4	0	1.10661	0.0782324	-0.224562	0	0.10883	0.778341	-0.0757997	0	2.54865	0.00282718	-0.380749
Q99LX0	Park7	0	1.1057	0.0783964	-0.22846	0	0.609529	0.245737	-0.157641	0	2.4758	0.0033435	-0.623166
Q3UMR5	Mcu	0	1.10348	0.0787984	-0.234187	0	0.707257	0.19622	-0.188922	0	4.91467	1.2171e-05	-1.07633
Q9JHW2	Nit2	0	1.08814	0.0816311	0.335506	0	1.19561	0.0637366	0.208118	0	1.30836	0.0491634	-0.319999
Q8K370	Acad10	0.0015291	1.08779	0.0816982	-0.30798	0	2.24707	0.00566147	-0.21434	0	7.05486	8.81335e-08	-0.312476
Q9DC70	Ndufs7	0	1.08593	0.0820483	-0.468846	0	1.69131	0.0203558	-0.324132	0	0.86182	0.137461	-0.164984
E9Q7L0	Ogdhl	0	1.08561	0.0821093	-0.145122	0	0.636962	0.230695	-0.342368			1
P17751	Tpi1	0	1.08556	0.0821186	-0.665465	0	2.36649	0.00430037	0.335781	0	0.0138748	0.968557	-0.00876174
E9Q8N1	Ttn	0	1.08509	0.082207	-1.39744			1		1	2.13427	0.00734064	0.61727
CON__P		0	1.08429	0.0823587	1.42515			1				1
Q5SX46	Slc25a11	0.0092593	1.08372	0.0824674	1.64774	0	2.90713	0.00123843	-100	1	1.35475	0.0441823	100
Q8JZN5	Acad9	0	1.08165	0.0828601	-0.140507	0	1.18065	0.0659711	0.195518	0	1.63559	0.0231424	-0.192214
CON__P		0.0028902	1.07965	0.0832438	1.47651			1				1
Q9CQL5	Mrpl18	0	1.0722	0.0846829	0.749333	0	1.11717	0.0763533	0.289613	0	1.38255	0.041443	0.357103
Q9MD82	mt-Nd5;Mtnd5	0	1.05781	0.0875365	0.217632	0	3.83318	0.000146833	-0.952425	0	0.498183	0.317554	-0.198239
Q9D6T9	Mrps36	0	1.04828	0.0894784	0.432846	0	3.28036	0.000524371	0.963704	0	1.28549	0.0518213	-0.355116
Q9DCJ5	Ndufa8	0	1.04693	0.0897577	-0.171763	0	1.02967	0.0933954	0.290698	0	2.16572	0.0068278	0.814549
E9QP99	Golga3	0.0054274	1.04489	0.0901802	-1.35069			1				1
Q9D0G0	Mrps30	0	1.02749	0.0938662	-0.161123	0	0.950995	0.111945	0.350989	0	1.21699	0.0606745	-0.205733
Q9DCS9	Ndufb10	0	1.027	0.0939719	0.171821	0	0.222031	0.599748	0.0386914	0	0.523765	0.299388	-0.113711
G5E889	Mto1	0	1.02655	0.0940688	0.373508	0	1.3909	0.0406541	-0.397617	0	2.34346	0.00453458	-0.355698
Q811U4	Mfn1	0	1.01979	0.0955464	0.177928	0	2.63844	0.00229912	-0.90266	0	1.07158	0.0848053	-0.281463
S4R2K0	Pdf	0	1.01975	0.0955534	0.153755	0	3.53811	0.000289659	-0.399078	0	2.28384	0.00520192	-0.339222
Q9CRD0	Ociad1	0	1.01417	0.0967894	-0.280911	0	1.88919	0.0129065	0.411468	0	3.42881	0.000372558	-2.89017
Q9CRD0	Ociad1	0	1.01417	0.0967894	-0.280911	0	1.88919	0.0129065	0.411468	0	0.0514215	0.888339	-0.0146347
Q9CRD0	Ociad1	0	1.01417	0.0967894	-0.280911	0.0078895	2.57969	0.00263217	1.1415	0	3.42881	0.000372558	-2.89017
Q9CRD0	Ociad1	0	1.01417	0.0967894	-0.280911	0.0078895	2.57969	0.00263217	1.1415	0	0.0514215	0.888339	-0.0146347
Q9R0H0	Acox1	0	1.01384	0.0968633	0.540512	0	1.67155	0.0213034	0.705399	0	2.33128	0.00466358	-0.316353
Q9R0H0	Acox1	0	1.01384	0.0968633	0.540512	0	1.67155	0.0213034	0.705399	0	2.32605	0.00472011	-3.17295
Q9R0H0	Acox1	0	1.01384	0.0968633	0.540512	0	0.673286	0.212185	1.15895	0	2.33128	0.00466358	-0.316353
Q9R0H0	Acox1	0	1.01384	0.0968633	0.540512	0	0.673286	0.212185	1.15895	0	2.32605	0.00472011	-3.17295
Q8K2C6	Sirt5	0	1.01364	0.0969072	-0.213588	0	2.19808	0.00633755	0.465835	0	0.181129	0.658978	0.0956156
Q99N94	Mrpl9	0	1.01224	0.0972211	-0.348734	0	0.0321426	0.928661	0.00808069	0	1.11717	0.0763538	-0.392709
Q9CZD3	Gars	0	1.01184	0.0973112	0.231054	0	1.71995	0.019057	-1.45143	0	2.68767	0.00205272	-0.492556
Q9JJL8	Sars2	0	1.0105	0.0976124	-0.197538	0	0.0164029	0.962935	-0.00861048	0	0.182996	0.656152	-0.0319511
P62077	Timm8b	0.0017094	1.00829	0.0981093	-1.11428	0	0.299886	0.501318	-0.248344	0	0.76994	0.169848	0.154364
Q8BW75	Maob	0	1.00688	0.0984289	0.176422	0	0.79444	0.160531	0.569076	0	2.34165	0.0045536	-0.298586
Q99L13	Hibadh	0	1.00509	0.0988338	-0.171524	0	0.343308	0.45362	-0.0896865	0	0.326946	0.471036	-0.090911
Q9CPX8	Uqcr11	0.0053333	1.00354	0.0991889	-0.817508	0	2.26978	0.00537309	-3.03435	0	1.25988	0.0549693	-0.655583
Q9D7J9	Echdc3	0	1.00106	0.0997568	-0.228345	0	0.671072	0.213269	0.298892	0	2.14785	0.00711463	-0.98307
Q8BXN7	Ppm1k	0.0054054	0.993956	0.101401	1.20401	0	3.05145	0.000888272	100	0	0.0400105	0.911989	-0.0161905
Q7GIP5	mt-Nd3;Mtnd3	0	0.993772	0.101444	-0.164004	0	1.32809	0.0469794	0.6479	0	0.126199	0.747827	0.1521
E9PUM3	Pygm	0.0017762	0.993635	0.101476	1.98829			1				1
Q9CZN8	Qrsl1	0.0017699	0.991047	0.102083	-0.514431	0	1.27251	0.0533941	0.948756	0	1.09551	0.0802577	-0.301287
Q9MD68	mt-Co1;Mtco1	0	0.990873	0.102124	0.294426	0	2.89912	0.00126149	-0.961557	0	3.78899	0.000162558	-1.71807
P62075	Timm13	0	0.987394	0.102945	-0.747619	0	0.477456	0.333077	0.242928	0	1.3089	0.0491019	0.204277
Q06185	Atp5i	0	0.98654	0.103148	0.34199	0	1.30212	0.0498749	0.331567	0	0.369978	0.426601	0.143125
O35857	Timm44	0	0.979301	0.104881	-0.12655	0	0.294933	0.507068	0.0948759	0	1.45947	0.0347161	-0.273459
Q5M8N4	Sdr39u1	0	0.976668	0.105519	0.196576	0	1.28941	0.0513564	-0.395746	0	0.534839	0.291851	-0.167713
P45952	Acadm	0	0.971374	0.106814	-0.0974789	0	2.13631	0.0073062	0.293804	0	0.100936	0.792618	-0.0175806
Q8BX10	Pgam5	0	0.964416	0.108538	-1.06934	0	2.98787	0.00102833	-2.45087	0	3.15338	0.000702451	0.942675
Q5XJY4	Parl	0.0018182	0.963309	0.108816	0.260315	0	2.01316	0.00970162	-0.573831	0	0.445636	0.358397	-0.264512
Q11011	Npepps	0	0.96329	0.10882	0.127182	0	0.880057	0.131808	-0.252922			1
Q9CQV1	Pam16	0.0016807	0.961376	0.109301	0.340705	0	1.48675	0.0326027	0.270096	0	4.45491	3.50826e-05	-0.768722
Q922E6	Fastkd2	0	0.946643	0.113073	0.297499	0	3.35152	0.000445122	-0.996726	0	0.62579	0.236706	0.169653
Q9JLR9	Higd1a	0	0.941743	0.114355	-0.30521	0	0.784762	0.164149	-0.222061	0	0.789491	0.162371	-0.200584
Q9D172	D10Jhu81e	0	0.929601	0.117598	-0.343576	0	1.32647	0.0471549	-0.418039	0	0.135366	0.732208	-0.0546027
P97823	Lypla1	0	0.926444	0.118456	-0.101472	0	0.409097	0.389855	0.116308	0	0.403124	0.395254	-0.194856
Q8C9V5	Nnt	0.0015314	0.926126	0.118543	0.342643	0	3.00597	0.000986352	0.699125			1
Q9DCS3	Mecr	0	0.924265	0.119051	-0.40759	0	0.572346	0.267703	0.152121	0	2.53692	0.00290457	0.525784
Q99LP6	Grpel1	0	0.923798	0.11918	0.170313	0	2.34962	0.00447074	-0.26234	0	1.46746	0.0340833	-0.331433
Q8CGK3	Lonp1	0	0.917949	0.120795	0.208081	0	1.09773	0.0798496	-0.212839	0	0.782039	0.165181	0.131589
F2Z402	Ubox5;Fastkd5	0	0.917866	0.120819	0.353506			1				1
Q5NCB5	Irgm1	0.0015015	0.917223	0.120998	1.85552			1				1
Q9CRB9	Chchd3	0	0.907604	0.123708	-0.274979	0	0.275473	0.530307	0.0974862	0	0.147528	0.711987	-0.0885402
E9Q9J0	Uba52;Gm7808;Kxd1;Ubc;Ubb;Rps27a	0	0.903223	0.124962	0.344745	0	2.76227	0.00172872	-1.99332	0	1.60957	0.0245714	0.695969
D3YWD1	Col6a3	0.0017361	0.897886	0.126507	-1.79449			1		0	1.35475	0.0441823	-100
Q8BMF4	Dlat	0	0.897276	0.126685	0.098262	0	1.05354	0.0884009	0.421963	0	3.02142	0.000951872	-0.790799
E9QPQ8	Mrpl48	0.0017889	0.894745	0.127425	0.210411	0	0.839584	0.144682	0.403323	0	2.86194	0.00137424	0.91817
Q4VAE3	Tmem65	0	0.889063	0.129103	-0.0793453	0	0.883373	0.130806	-0.36663	0	0.588048	0.258198	0.512891
Q9D1Z3	Fam173b	0	0.885284	0.130231	-0.166543	0	1.06205	0.0866867	0.28409	0	0.693877	0.202359	-0.328661
Q9CQF8	Mrpl57	0.0028986	0.881709	0.131308	0.617661	0	2.17191	0.0067311	0.554076	0	0.169249	0.677253	0.0725314
D3YUM1	Ndufv1	0	0.86755	0.135659	0.120708	0	0.508753	0.309918	-0.151825	0	0.571135	0.268451	0.077787
E9Q0K9	Elmod1	1	0.862431	0.137268	0.650549			1				1
Q99M01	Fars2	0	0.861448	0.137579	0.286804	0	1.03668	0.0919005	-0.439446	0	0.628091	0.235456	-0.092777
P51881	Slc25a5	0	0.859076	0.138332	-0.0763907	0	1.35398	0.0442612	-0.192635	0	0.18178	0.657991	-0.0468209
G3UWG1	Gm10108;Cycs	0	0.857589	0.138807	-0.604497	0	0.202451	0.627406	0.0407505	0	0.718227	0.191325	-0.211418
Q9WTI7	Myo1c	0.0041958	0.8559	0.139348	0.852403	0	0.0512579	0.888673	-0.039882			1
Q8BGP6	Slc25a40	0.0015198	0.854728	0.139724	-0.256002	0	0.214185	0.610681	0.114607	0	0.958182	0.110108	-0.542665
Q9CXJ1	Ears2	0	0.849141	0.141533	0.224159	0	2.76835	0.0017047	-0.635355	0	1.54134	0.0287518	0.342947
E9Q3W4	Plec	0.0028736	0.843425	0.143409	-0.772259			1				1
G3UX26	Vdac2	0	0.843284	0.143455	-0.081617			1		0	5.36106	4.35447e-06	-1.28528
Q8CEE7	Rdh13	0	0.836687	0.145651	-0.115964	0	0.0956088	0.802401	-0.0358574	0	0.256466	0.554031	0.0544158
Q9CR68	Uqcrfs1	0	0.836525	0.145705	0.0965584	0	0.00277992	0.993619	-0.000926955	0	0.346221	0.450587	-0.0756071
P48962	Slc25a4	0	0.835802	0.145948	-0.0807601	0	0.703967	0.197712	-0.208857	0	0.606814	0.247278	0.50875
P54071	Idh2	0	0.8309	0.147605	0.111742	0	0.480701	0.330597	-0.0846232	0	0.161488	0.689465	-0.0533635
Q91Z53	Grhpr	0	0.830182	0.147849	-0.0580431	0	0.104987	0.785259	0.0406823	0	1.31285	0.0486578	0.147589
Q9CQ75	Ndufa2	0	0.826602	0.149073	0.349171	0	0.369249	0.427318	0.14156	0	2.18065	0.00659703	0.634091
Q9CQA3	Sdhb	0	0.825869	0.149324	0.132266	0	1.45427	0.0351344	0.272836	0	0.575934	0.265501	-0.183581
Q3UHB1	Nt5dc3	0	0.820857	0.151058	0.145899	0	0.790206	0.162104	-1.49386	0	0.0519756	0.887206	-0.0155241
Q9QZF2	Gpc1	0.0017483	0.819071	0.15168	-0.649845			1				1
H3BKL5	Acaa1a;Acaa1b	0	0.816323	0.152643	-0.320036			1				1
Q9CR99	4930544G11Rik;Rhoa	0	0.815403	0.152967	0.374804			1				1
V9GXP4	1110008L16Rik;Kiaa0391	0	0.81536	0.152982	0.125525	0	0.347794	0.448958	-0.232527	0	0.234959	0.582158	0.0783468
Q8VE95		0	0.812101	0.154134	0.353554	0	0.240699	0.574515	-0.0820917	0	0.937486	0.115482	-0.248155
P19324	Serpinh1	0.0017065	0.807454	0.155792	-1.53823	0	0.272611	0.533813	-0.23252	0	1.17123	0.0674175	0.622352
Q791T5	Mtch1	0.0041667	0.805549	0.156477	0.415374	0	0.521712	0.300807	-0.134897	0	0.329395	0.468387	-0.175228
Q8BYM8	Cars2	0	0.792708	0.161173	0.163368	0	1.50543	0.0312302	-0.487995	0	0.458748	0.347738	0.127546
Q8CG76	Akr7a2	0	0.789662	0.162307	-0.491716	0	0.241889	0.572942	-0.0787831	0	0.587064	0.258783	-0.124095
Q9D1N9	Mrpl21	0	0.789322	0.162434	0.234406	0	0.167171	0.680502	-0.0491589	0	0.351545	0.445097	0.163949
D3YWI4	Mpv17	0.0018083	0.78333	0.164691	-0.23246			1				1
Q91WS0	Cisd1	0	0.780958	0.165593	0.190528	0	2.27467	0.00531291	0.479556	0	2.78159	0.0016535	-0.697581
Q7TQ48	Srl	0	0.779739	0.166059	1.19489			1				1
G3UZY2	Txn2	0	0.77713	0.167059	0.106089	0	0.863971	0.136782	-0.174499	0	1.21132	0.0614728	-0.261808
Q9DB77	Uqcrc2	0	0.777075	0.16708	0.119098	0	0.366553	0.429979	0.0704195	0	0.0954334	0.802725	-0.0183914
Q9D1R1	Tmem126b	0	0.774093	0.168231	-0.163275	0	1.87927	0.0132047	0.566208	0	2.58592	0.00259465	1.04588
Q8BYL4	Yars2	0	0.772558	0.168827	-0.427158	0	1.02003	0.0954932	-0.245159	0	1.48441	0.0327789	0.200242
Q8K215	Lyrm4	0.0016051	0.76671	0.171116	-0.162737	0	1.37213	0.0424495	0.40511	0	0.203841	0.625402	0.0893258
Q6NVE9	Pptc7	0	0.763318	0.172458	-0.140287	0	0.211541	0.614411	0.0344901	0	0.784138	0.164385	0.365787
Q6P8N8	Clpx	0	0.754735	0.1759	0.164863	0	0.30105	0.499976	0.0724531	0	1.217	0.060673	-1.37555
Q9CQX8	Mrps36	0	0.754576	0.175964	0.317238	0	5.1934	6.40625e-06	1.03298	0	0.170598	0.675152	-0.0810766
Q9CPY7	Lap3	0	0.751101	0.177378	0.14731	0	1.02618	0.0941492	-0.157273	0	0.236189	0.580511	-0.0296
Q91XH5	Spr	0	0.742323	0.180999	0.06888	0	0.399705	0.398377	0.0849097			1
D3Z1Z0	Timm17a	0.0015456	0.742227	0.181039	-0.517288			1				1
Q9CQ40	Mrpl49	0	0.734046	0.184482	-0.150222	0	0.958336	0.110069	0.497896	0	0.912581	0.122298	-0.189881
Q45VK7	Dync2h1	0.0041899	0.72982	0.186286	0.548434			1				1
Q1XH17	Trim72	0.0016779	0.728604	0.186808	0.928983			1				1
P35486	Pdha1	0	0.728074	0.187037	0.0637991	0	2.52847	0.0029616	-0.282118	0	0.593747	0.254832	-0.0949292
Q9CPP6	Ndufa5	0	0.726848	0.187565	0.280139	0	2.89243	0.00128105	-0.28172	0	0.197079	0.635215	0.0544161
Q9CR13		0.0015106	0.722588	0.189414	0.259667	0	0.327781	0.470131	-0.206704	0	1.02215	0.0950281	-0.433812
P09055	Itgb1	0.001642	0.720458	0.190345	0.988352	0	0.353391	0.44321	-0.296858	0	1.35475	0.0441823	-100
A2AIL4	Ndufaf6	0.0015848	0.712138	0.194027	-0.117104	0	0.751153	0.177357	0.242729	0	0.909273	0.123233	0.328183
Q9CQF0	Mrpl11	0	0.710006	0.194982	0.344704	0	1.17906	0.066213	0.511456	0	2.53952	0.00288725	-0.53931
E9Q9F7	Ccdc146	0.0029283	0.708523	0.195648	0.736697			1				1
CON__P		0	0.700448	0.199321	-0.664137			1				1
Q8R5L1	C1qbp	0	0.699522	0.199746	-0.182074	0	1.874	0.0133658	0.806716	0	0.237417	0.578872	0.138171
Q8VE38	Oxnad1	0	0.698192	0.200359	0.175831	0	0.548954	0.282518	0.143148	0	0.204972	0.623775	0.0915895
Q3ULD5	Mccc2	0	0.697416	0.200717	0.112893	0	0.020538	0.95381	0.00832497	0	3.04084	0.000910254	-0.28685
Q9CR62	Slc25a11	0	0.695996	0.201374	0.0838238	0	0.882701	0.131008	-0.304464	0	0.225848	0.5945	0.0810964
Q8K1Z0	Coq9	0	0.695978	0.201383	0.168465	0	1.26315	0.0545567	-0.251954	0	1.70988	0.0195039	0.784616
Q8C3X4	Guf1	0	0.695637	0.201541	0.13636	0	2.88078	0.00131588	0.4778	0	1.68936	0.0204474	-0.578413
A2APY7	Ndufaf5	0	0.690322	0.204023	0.211747	0	0.421175	0.379162	0.205835	0	0.582743	0.261371	-0.128545
P47791	Gsr	0.0017606	0.690309	0.204028	-0.299465	0	0.21036	0.616085	-0.047353	0	2.60004	0.00251167	-0.316792
Q99KR7	Ppif	0	0.687893	0.205167	0.0782392	0	3.90313	0.000124989	1.01109	0	0.0154319	0.965091	0.00512135
Q80ZS3	Mrps26	0	0.683675	0.207169	-0.0794491	0	0.772514	0.168844	-0.25961	0	0.74641	0.179304	0.299001
Q8BIG7	Comtd1	0	0.682609	0.207678	0.118963	0	1.7931	0.0161028	-0.7321	0	0.497283	0.318212	-0.225347
V9GXI7	Mrpl20	0.0017301	0.680787	0.208551	-0.196947	0	0.216235	0.607806	0.0917974	0	0.11071	0.774979	0.0657716
H7BX88	Crat	0	0.680622	0.208631	0.081903	0	0.788143	0.162876	0.183717	0	0.0743543	0.842647	-0.0267194
Q61578	Fdxr	0	0.679955	0.208951	0.153479	0	0.96935	0.107313	0.352239	0	0.17485	0.668575	-0.0264879
Q61830	Mrc1	0.0016155	0.675252	0.211226	-0.779295			1				1
Q9CPU2	Ndufb2	0.0015601	0.674851	0.211422	0.285093	0	0.548152	0.28304	0.206334			1
O35855	Bcat2	0	0.674606	0.211541	-0.176766	0	0.147463	0.712094	-0.0520588			1
Q05DV2	Gnpat	0.0016529	0.673962	0.211855	-0.353971			1				1
CON__Q		0.0016694	0.672098	0.212766	0.395537			1				1
Q8BM92	Cdh7	0.0053981	0.663457	0.217042	-1.19971			1		0.0084317	1.38459	0.0412491	5.83434
Q9R112	Sqrdl	0	0.66254	0.2175	-0.170708	0	0.489838	0.323714	-0.115822	0	1.22973	0.0589213	-0.12438
Q9CQ54	Ndufc2	0	0.658832	0.219365	0.175939	0	1.14746	0.0712093	0.347689	0	2.23276	0.00585119	-0.65
F6RG68	Fcho2	0.0092227	0.653492	0.222079	-0.752114			1				1
Q8BVI4	Qdpr	0	0.653179	0.222239	0.125738	0	0.615892	0.242163	-0.250364	0	1.70692	0.019637	-0.661095
P32020	Scp2	0.0017212	0.645076	0.226425	0.212005	0	0.385642	0.411488	-0.123255	0	0.162712	0.687524	0.0457626
Q3U186	Rars2	0	0.643589	0.227201	-0.0950518	0	0.313091	0.486306	-0.0911816	0	2.90245	0.00125183	-0.412882
Q8C3X2	Ccdc90b	0	0.638068	0.230108	0.210624	0	3.40939	0.000389594	0.840931	0	1.38038	0.0416501	-0.388639
P38647	Hspa9	0	0.635574	0.231434	0.161174	0	3.02732	0.000939026	0.559898	0	8.00479	9.89031e-09	-0.850193
Q91X76	Nt5dc2	0	0.63249	0.233083	0.42454	0	0.281824	0.522608	-0.414916			1
Q9CQ62	Decr1	0	0.630411	0.234201	-0.102708	0	0.758983	0.174187	0.173026	0	0.803633	0.157169	-0.315476
Q9MD77	mt-Nd4l;Mtnd4l	0	0.629778	0.234543	0.135268	0	2.29549	0.0050642	-2.28644	0	1.36999	0.0426592	1.50919
P63038	Hspd1	0	0.624991	0.237142	0.170263	0	3.03472	0.000923163	0.302031	0	1.21728	0.0606351	-0.193333
P63038	Hspd1	0	0.624991	0.237142	0.170263	0	3.03472	0.000923163	0.302031	0	1.0669	0.0857232	-0.660769
P63038	Hspd1	0	0.624991	0.237142	0.170263	0	2.48696	0.00325865	1.10014	0	1.21728	0.0606351	-0.193333
P63038	Hspd1	0	0.624991	0.237142	0.170263	0	2.48696	0.00325865	1.10014	0	1.0669	0.0857232	-0.660769
Q9R0X4	Acot9;Acot10	0	0.623868	0.237757	0.0940798	0	4.02342	9.47496e-05	0.779695	0	2.10611	0.00783227	-0.28232
Q9ERS2	Ndufa13	0	0.623066	0.238196	-0.101856	0	0.733585	0.184678	-0.181703	0	1.22284	0.0598631	-0.268036
P53702	Hccs	0	0.618128	0.24092	0.195186	0	0.830415	0.14777	-0.240682	0	0.514461	0.305872	-0.126997
Q8VDN2	Atp1a1	0	0.617828	0.241086	0.345217	0	2.52609	0.0029779	-0.631248	0	0.450189	0.354659	0.621265
Q8CHT0	Aldh4a1	0	0.616683	0.241722	0.0729532	0	1.78313	0.0164768	0.263892	0	5.70158	1.98802e-06	-0.261522
Q9DCM0	Ethe1	0	0.612317	0.244165	-0.0606368	0	0.390544	0.40687	-0.0659736	0	0.0805756	0.830662	-0.0328097
Q8R0F8	Fahd1	0	0.608604	0.246261	-0.0815037	0	3.19519	0.000637986	-0.74681	0	1.49088	0.0322941	-0.400173
Q60597	Ogdh	1	0.606034	0.247723	0.802562	0	1.12291	0.0753506	-0.192063	0	2.38669	0.00410497	-0.530643
Q60597	Ogdh	1	0.606034	0.247723	0.802562	1	1.35475	0.0441823	-100	0	2.38669	0.00410497	-0.530643
Q9WUR9	Ak4	0	0.601994	0.250038	0.0602951	0	0.801554	0.157923	0.212503	0	0.00494175	0.988686	0.00132465
Q80XL6	Acad11	0.0015038	0.588939	0.257668	-0.345197	0	0.363413	0.433099	-0.177537	0	7.59875	2.51915e-08	0.654531
Q499X9	Mars2	0	0.587757	0.25837	0.10869	0	0.0101944	0.9768	-0.00580746	0	1.9489	0.0112485	-0.409129
Q9CXI0	Coq5	0	0.587652	0.258433	0.226363	0	2.11764	0.00762712	0.593828	0	1.06464	0.0861716	0.604702
F6QYE1	Casq2	0	0.58757	0.258482	0.609339			1				1
Q8BH04	Pck2	0.0016556	0.584959	0.260041	-0.242396	0	1.6748	0.0211448	0.804735	0	0.948868	0.112495	-0.388328
Q8C5H8	Nadk2	0.002924	0.584514	0.260307	-0.386414	0	2.56877	0.0026992	0.588425	0	0.870516	0.134736	0.622688
Q8C5H8	Nadk2	0.002924	0.584514	0.260307	-0.386414	0	2.56877	0.0026992	0.588425	0	0.465822	0.34212	0.0606116
Q9JI39	Abcb10	0	0.579553	0.263298	-0.1133	0	0.454587	0.351086	-0.264137	0	1.03278	0.0927292	-0.177598
Q64516	Gk;Gyk	0	0.5769	0.264911	0.107306	0	0.913354	0.122081	0.189515			1
Q9D0M3	Cyc1	0	0.576299	0.265278	0.102883	0	3.69752	0.000200669	0.34922	0	2.06345	0.00864067	0.275312
Q9CZP5	Bcs1l	0	0.571229	0.268393	0.114619	0	0.0260727	0.941732	0.00709008	0	0.156043	0.698164	-0.0420802
E9QM21	Bak1	0.0017825	0.570662	0.268744	0.261545	0	0.00526713	0.987945	0.00334587	0	2.33723	0.00460016	-1.941
O08528	Hk2	0	0.566537	0.271308	0.21554			1				1
Q8K2Y7	Mrpl47	0.0015674	0.565807	0.271765	0.27707	0	2.33922	0.00457907	-1.20095	0	0.685847	0.206136	-0.309445
Q5F285	Tmem256	0.0015898	0.563241	0.273375	-0.168145	0	4.02571	9.42525e-05	-0.661777	0	0.350902	0.445756	-0.15161
Q80X85	Mrps7	0	0.562832	0.273633	-0.12313	0	1.20399	0.0625189	0.380263	0	0.7735	0.168461	-0.269006
E9Q179	Grsf1	0.0041096	0.562509	0.273836	-0.0957511	0	0.296037	0.505782	-0.112441	0	3.34989	0.000446801	-0.623487
Q8VEM8	Slc25a3	0.002907	0.56247	0.273861	-0.548877	0	1.34321	0.0453721	-0.208669	0	3.4965	0.00031879	0.362284
Q9CPV4	Glod4	0	0.562185	0.274041	0.0967264	0	0.223649	0.597518	-0.0768372	0	1.36182	0.0434693	-0.394299
D3Z7C0	Mrpl40	0.0016313	0.547476	0.283481	0.190956	0	0.124851	0.750151	-0.0457649	0	0.0464011	0.898667	0.0267824
O08749	Dld	0	0.545859	0.284538	-0.136431	0	0.293595	0.508633	0.0443654	0	0.686269	0.205935	-0.115314
Q99KI0	Aco2	0	0.544824	0.285217	-0.115307	0	1.05037	0.0890491	-0.34134	0	0.750667	0.177555	0.195982
J3QMN4	Txnrd2	0	0.542927	0.286466	0.123595	0	1.00009	0.0999801	0.246273	0	3.34273	0.000454223	-0.509826
Q99LC3	Ndufa10	0	0.541989	0.287085	0.0350312	0	0.161672	0.689173	0.0617377	0	1.14073	0.0723214	-0.238263
Q02053	Uba1	0.0041209	0.536167	0.29096	-0.325013			1				1
Q2TPA8	Hsdl2	0	0.533107	0.293017	0.110697	0	0.241667	0.573235	-0.137919	0	0.158998	0.693429	0.0339159
Q99J47	Dhrs7b	0.0042373	0.530055	0.295084	-0.293805	0	1.50402	0.0313316	-0.494027	0	2.30612	0.00494177	-0.654568
Q8R404	Qil1	0	0.52862	0.29606	0.300401	0	3.99368	0.000101467	-0.805469	0	0.570699	0.268721	-0.210063
Q6RUT7	Ccsmst1	0	0.526635	0.297417	0.296152	0	2.19248	0.00641971	0.618385	0	1.70592	0.0196827	1.33434
Q8BGA9	Oxa1l	0.0016207	0.522821	0.30004	-0.166208	0	0.771719	0.169153	-0.224289	0	1.79394	0.0160715	1.03666
Q9ESW4	Agk	0.0016639	0.516789	0.304236	0.125468	0	1.03243	0.0928051	-0.30406	0	1.92528	0.0118773	-0.550217
P51174	Acadl	0	0.514788	0.305641	0.0799211	0	0.0209693	0.952864	0.00706677	0	0.113144	0.770648	-0.0254302
Q9Z2I8	Suclg2	0	0.51468	0.305717	0.0511246	0	0.517068	0.304041	0.128134	0	1.82262	0.0150446	-0.195588
Q6P3F7	Popdc2	0.0042017	0.507908	0.310522	0.644777			1				1
P20108	Prdx3	0	0.507806	0.310595	-0.0952854	0	0.144058	0.717698	0.0339414	0	0.345075	0.451778	-0.141693
Q9DB73	Cyb5r1	0	0.506316	0.311662	-0.0648322	0	1.99653	0.0100802	-0.764769	0	1.60844	0.0246357	0.632273
A2AKW0	Slc25a51	0	0.505728	0.312084	0.114239	0	2.05148	0.00888218	0.526538	0	0.98052	0.104588	0.427053
D3Z7Q2	Smim20	0	0.503696	0.313548	0.5086	0	0.386282	0.410882	-0.233344	0	0.470245	0.338653	-0.172605
Q9DC61	Pmpca	0	0.501595	0.315069	0.0833872	0	0.148042	0.711145	0.0396887	0	1.23531	0.0581681	-0.164756
Q9CR59	Gadd45gip1	0.0016722	0.496301	0.318933	0.229353	0	3.2258	0.000594568	1.20549	0	0.306046	0.494258	0.175873
Q9QXX4	Slc25a13	0	0.495049	0.319853	-0.111533	0	2.69176	0.0020335	1.1167	0	1.54486	0.0285192	-0.360883
D3Z5T2	Armc10	0	0.481409	0.330059	0.200678			1				1
Q9DA03	Lyrm7	0	0.476706	0.333652	0.187464	0	2.1975	0.00634604	0.877608	0	5.5731	2.67238e-06	-1.63979
D3YVN7	Gm9755;Tufm	0	0.475617	0.33449	-0.0624044			1				1
E9Q7H6	Tars2	0	0.475287	0.334744	0.0586158			1				1
Q9QZD8	Slc25a10	0	0.475002	0.334964	0.164038	0	0.0636546	0.863665	-0.0193451	0	0.278246	0.526932	-0.0781661
Q9CZ13	Uqcrc1	0	0.474473	0.335372	0.0470896	0	1.93891	0.0115105	0.463653	0	0.789347	0.162425	-0.0936733
Q8VCW8	Acsf2	0	0.473645	0.336012	-0.0938374	0	0.709649	0.195142	-0.778639	0	1.11697	0.076389	-0.129305
Q3KNM2	38412	0.0016103	0.470201	0.338687	0.184772	0	0.0332837	0.926225	0.00902658	0	0.84755	0.142053	-0.496664
Q05CB6	Gm3086	1	0.468548	0.339979	-0.818477			1				1
Q8BH55	Thnsl1	0	0.466759	0.341382	-0.134982	0	0.00435648	0.990019	0.00326245	0	3.8393	0.000144779	-0.945782
S4R1I3	Xpnpep1	0.0054422	0.46639	0.341672	-0.589284			1				1
Q8K201	Kct2	1	0.465527	0.342352	0.580915			1				1
Q8VDD5	Myh9	0.0015773	0.462206	0.34498	-0.369343	0	5.9473	1.12901e-06	-1.76085	0	2.07814	0.00835339	1.87905
Q9CQZ6	Ndufb3	0	0.459185	0.347388	0.159125	0	0.355801	0.440757	0.16963	0	0.827122	0.148894	-0.151176
Q9JKF7	Mrpl39	0.0016863	0.454121	0.351463	0.172585	0	0.0827495	0.826515	-0.029641	0	0.790453	0.162012	-0.158444
Q8K0D5	Gfm1	0	0.451858	0.353299	0.0562325	0	0.27695	0.528506	0.112083	0	1.43038	0.0371213	-0.289295
Q8BFP9	Pdk1	0	0.450429	0.354463	-0.0785814	0	1.43159	0.0370173	-0.38624	0	3.42565	0.000375273	-0.581835
Q61102	Abcb7	0	0.44885	0.355754	0.0683726	0	1.42275	0.037779	0.534818	0	0.510064	0.308984	-0.140485
E9PXB0	Pnpla8	0.0042194	0.444151	0.359624	-0.183958			1				1
Q9D0K2	Oxct1	0	0.44378	0.359932	-0.142685	0	2.30793	0.00492119	-0.418833			1
Q6PH08	Erc2	0.0042254	0.438782	0.364098	0.382042			1				1
P58064	Mrps6	0.0041436	0.437572	0.365114	-0.199435	0	0.00969653	0.97792	-0.00436761	0	0.423001	0.377571	-0.163885
Q9D8H7	Oma1	0	0.43687	0.365704	0.126135	0	0.646145	0.225868	0.337956	0	4.08105	8.29756e-05	-0.844442
Q8QZT1	Acat1	0	0.432342	0.369537	0.0345212	0	2.74918	0.00178163	-0.484528	0	0.050746	0.889721	-0.00960144
Q8R104	Sirt3	0	0.430555	0.371061	0.0888528	0	0.549766	0.28199	-0.226495	0	0.22357	0.597627	0.129212
Q8BMF3	Me3	0	0.428886	0.372489	0.0390102	0	0.660807	0.21837	-0.420833			1
E9Q3B9	Mgll	0	0.428529	0.372796	0.450403			1		0	3.51621	0.00030464	-4.81513
P34914	Ephx2	0	0.425536	0.375374	0.064362	0	0.443692	0.360005	-0.159975	0	1.70991	0.0195026	-0.30948
Q9CXV1	Sdhd	0	0.425429	0.375467	0.222312	0	1.43093	0.0370744	-1.57301	0	1.52772	0.0296674	-1.62039
O09111	Ndufb11	0	0.422133	0.378327	0.117053	0	0.898877	0.126218	0.328337	0	1.56939	0.0269529	-0.25846
Q9DBL1	Acadsb	0	0.418492	0.381512	-0.0408409	0	0.501095	0.315431	-0.113056	0	0.124727	0.750365	0.0308093
Q61586	Gpam	0.0028409	0.41781	0.382111	-0.194827	0	5.23207	5.8604e-06	-1.35575	0	2.92402	0.0011912	0.827818
F7C386	Pisd;Gm20671	0.0016129	0.417207	0.382643	-0.266736			1				1
Q3URE1	Acsf3	0	0.416395	0.383358	0.0960043	0	0.72751	0.187279	0.276754	0	1.0743	0.0842752	-0.216239
Q99LC5	Etfa	0	0.415406	0.384233	-0.0722269	0	0.346815	0.449972	0.0986983	0	1.34311	0.0453831	-0.28232
Q9QYR9	Acot2	0	0.415345	0.384286	0.0710206	0	0.848916	0.141607	-0.095348	0	2.7621	0.00172943	-0.453004
Q8BKZ9	Pdhx	0	0.415247	0.384373	0.0427388	0	1.76154	0.0173164	0.483599	0	0.9072	0.123823	0.184271
Q920A7	Afg3l1	0	0.413236	0.386157	-0.112242	0	4.68681	2.05678e-05	-1.50372	0	0.44008	0.363011	-0.129447
Q9D6S7	Mrrf	0	0.410547	0.388555	0.0935881	0	5.26688	5.40909e-06	-0.372869	0	0.0802626	0.831261	0.0362248
Q9CQN7	Mrpl41;Gm6434	0.0017668	0.401076	0.397122	0.0840856	0	2.83272	0.00146988	0.497693	0	1.46979	0.0339009	-0.296998
Q8R035	Ict1	0.001773	0.399031	0.398996	0.354932	0	2.0481	0.0089515	0.391793	0	0.580215	0.262897	-0.171528
Q8VH17	Olfr578	0.0041725	0.398792	0.399216	-0.205816	1	2.89719	0.0012671	100	1	0.479163	0.33177	-0.837827
Q3TL44	Nlrx1	0	0.397235	0.40065	-0.0645095	0	0.657118	0.220233	0.152179	0	2.23113	0.0058732	0.500183
Q7JCZ1	mt-Co2;Mtco2	0	0.395838	0.401941	0.139217	0	1.06543	0.0860146	-0.358242	0	1.2604	0.0549034	-0.38278
Q9CPY1	Mrpl51	0.0017986	0.395409	0.402338	-0.388236	0	3.48453	0.000327698	-0.893915	0	0.305269	0.495143	-0.15725
P97478	Coq7	0	0.392844	0.404721	0.0720129	0	0.0603554	0.870251	-0.0164132	0	0.253903	0.55731	0.086386
Q9EQP2	Ehd4	0.0042076	0.392468	0.405072	-0.682815			1				1
Q3TC72	Fahd2	0	0.390644	0.406777	0.0589639	0	2.09189	0.00809302	-0.503576	0	8.51131	3.08096e-09	-1.18682
Q91YP2	Nln	0.0015748	0.386735	0.410454	-0.0878157	0	0.687983	0.205124	0.330529	0	5.08402	8.24095e-06	-0.69791
Q3TMP8	Tmem38a	0.001692	0.385514	0.41161	0.467718			1				1
Q99LB7	Sardh	0	0.383253	0.413758	0.182879	0	12.5225	3.00263e-13	-1.29548	0	2.31213	0.00487382	0.665118
Q8C129	Lnpep	0	0.381032	0.41588	0.232995			1				1
Q8BMG8	Slc25a32	0.001548	0.377395	0.419378	0.161058	0	2.14038	0.00723796	-0.876379	0	3.22345	0.000597794	-0.599965
Q9QZ23	Nfu1	0	0.375212	0.421491	-0.101151	0	2.49787	0.00317779	0.516315	0	2.1996	0.00631533	-0.709818
Q8CAK1	Iba57	0	0.373228	0.42342	-0.0440064	0	0.107284	0.781117	-0.0338245	0	0.869114	0.135172	-0.140421
Q8R1S0	Coq6	0	0.373223	0.423426	-0.0264118	0	1.38565	0.0411482	0.389836	0	0.730729	0.185897	-0.203103
P52480	Pkm	0.001634	0.372065	0.424556	0.0701236	0	1.72971	0.0186333	100			1
Q8BU88	Mrpl22	0	0.364284	0.432231	-0.0433647	0	0.414275	0.385235	0.252394	0	3.77319	0.000168582	0.737438
Q8R2K3	Ssbp1	0	0.358791	0.437733	0.300343	0	0.62393	0.237722	0.294343	0	0.691861	0.203301	-0.353694
Q921N7	Tmem70	0.0041322	0.355316	0.44125	-0.113859	0	0.771347	0.169298	0.328677	0	1.74436	0.0180153	0.522971
Q99N95	Mrpl3	0	0.350689	0.445975	-0.0598228	0	1.54096	0.0287768	0.500794	0	3.71921	0.000190892	0.41395
Q5SWT3	Slc25a35	0	0.347951	0.448796	-0.086092	0	1.14839	0.0710576	0.155124	0	0.912665	0.122274	0.815151
Q9CQN6	Tmem14c	0	0.346307	0.450498	-0.120288	0	1.174	0.0669884	-1.10732	0	1.02051	0.0953864	-0.290772
O88696	Clpp	0	0.34475	0.452116	0.154174	0	2.28296	0.00521243	0.915497	0	1.02355	0.0947213	-0.486221
Q9CQ06	Mrpl24	0	0.344712	0.452156	0.171126	0	0.536019	0.291059	0.24679	0	1.88306	0.0130901	0.436201
Q9CZN7	Shmt2	0	0.33905	0.458089	-0.0421312	0	1.67767	0.0210054	-0.211103	0	0.942936	0.114042	-0.121443
E9Q933	Tmem11	0.0015873	0.33415	0.463287	0.117995			1				1
A6PWX9	Uqcc1	0	0.327605	0.470322	0.0849109			1				1
Q8BPE4	Tmem177	0.0015083	0.327364	0.470582	-0.183642	0	2.82196	0.00150674	1.06322	0	2.00903	0.00979414	1.17511
Q5F2C5	Acsl6	0.0054496	0.322868	0.475479	0.141198			1				1
CON__P		0	0.320693	0.477867	0.136893			1				1
Q8VDC0	Lars2	0	0.319191	0.479523	0.111999	0	16.4053	3.9324e-17	-2.56732	0	1.56903	0.0269756	0.563839
P50544	Acadvl	0	0.315249	0.483894	0.0345077	0	2.59453	0.00254375	1.23335	0	2.01548	0.00964974	-0.419584
Q9D1G3	Hhatl	0.0017921	0.313005	0.486402	0.545143			1				1
Q9JK42	Pdk2	0	0.312895	0.486524	-0.0441479	0	0.370659	0.425933	-0.125963	0	4.50365	3.13582e-05	-0.595498
Q71RI9	Ccbl2	0	0.311	0.488653	0.0671133	0	6.93869	1.15161e-07	-0.971746	0	1.53248	0.029344	-2.5075
Q60759	Gcdh	0	0.310197	0.489557	0.0472932	0	0.45314	0.352257	-0.150731	0	1.50721	0.0311018	-0.244099
Q9WVL0	Gstz1	0	0.309876	0.489919	-0.0873771	0	2.47043	0.00338507	0.877913	0	0.335736	0.461599	0.100457
Q9D1B9	Mrpl28	0	0.307854	0.492205	-0.0485754	0	0.4463	0.357849	-0.162842	0	1.61348	0.0243514	0.563855
Q9D6Z0	Alkbh7	0	0.306462	0.493785	-0.0726182	0	0.416399	0.383355	0.103227	0	0.015123	0.965777	-0.00811059
Q7JCY9	mt-Atp6;Mtatp6	0.0017637	0.305457	0.494929	0.186355	0	2.03124	0.00930601	-0.995468	0	2.80335	0.00157273	-1.68674
Q2KHI9	Mcm9	1	0.303231	0.497473	0.222267			1				1
Q9EQ20	Aldh6a1	0	0.298445	0.502985	-0.0762428	0	0.7265	0.187716	-0.184272	0	2.64611	0.00225885	-0.159872
A2AQR0	Gpd2	0	0.296289	0.505488	-0.0992035			1				1
P56391	Cox6b1	0	0.296183	0.505611	0.143279	0	0.638857	0.22969	0.154567	0	0.60487	0.248388	-0.119022
Q9JIK9	Mrps34	0	0.292688	0.509697	-0.0908327	0	0.11239	0.771987	0.0409615	0	0.37213	0.424493	-0.184742
Q91WH7	Atp4a	1	0.291998	0.510507	0.509155	0	0.84547	0.142735	-0.880965			1
Q9D404	Oxsm	0	0.291278	0.511354	0.0543026	0	2.25075	0.00561366	0.518695	0	0.643917	0.22703	-0.131394
Q9D6Y7	Msra	0	0.287063	0.516342	-0.0764772	0	4.36429	4.32229e-05	0.587265	0	0.898014	0.126469	-0.40285
A2AQ17	Ndufaf1	0.0017036	0.272007	0.534555	0.0686709	0	3.76334	0.000172447	-0.91241	0	1.97066	0.010699	-0.431763
Q99LY9	Ndufs5	0	0.271208	0.535541	0.0442015	0	1.51809	0.0303325	-0.698626	0	0.551336	0.280973	-0.328407
Q91VT4	Cbr4	0	0.270429	0.536501	-0.0778516	0	4.01012	9.76967e-05	0.831332	0	1.33636	0.0460934	-0.421252
Q8K0Z7	Taco1	0	0.260931	0.548363	0.0203694	0	0.600869	0.250686	0.186879	0	0.55437	0.279016	-0.133629
D3Z041	Acsl1	0	0.259128	0.550645	0.0267494	0	0.424331	0.376416	0.154055	0	4.24157	5.73368e-05	-0.680147
Q9D7N3	Mrps9	0.0017953	0.256489	0.554002	0.214396	0	0.138044	0.727705	0.0632425	0	1.06465	0.0861697	0.286235
Q9D8T7	Slirp	0	0.254287	0.556818	0.106723	0	1.94683	0.0113024	0.550365	0	0.687186	0.205501	0.268544
Q8BTX9	Hsdl1	0.0092348	0.252799	0.558729	-0.442216	0	1.38412	0.0412931	-0.505402	0	0.202714	0.627026	-0.0582559
Q9CRB8	Mtfp1	0	0.250744	0.561379	-0.0560189	0	2.95243	0.00111576	1.00039	0	0.75384	0.176263	0.37863
Q9D7J4	Cox20	0	0.248455	0.564345	0.114575	0	3.18882	0.000647409	-0.480169	0	0.180305	0.66023	0.10904
P03888	Mtnd1	0	0.248023	0.564908	0.0943237	0	3.03623	0.000919966	-2.27157	0	2.42592	0.0037504	-0.821836
Q9JLZ3	Auh	0	0.246777	0.56653	-0.0535244	0	0.29435	0.50775	0.0662209	0	0.885284	0.130231	0.157102
P24270	Cat	0	0.240672	0.57455	0.0882937	0	1.84171	0.0143977	0.527154	0	0.903636	0.124843	0.117278
D6RDC6	Gtpbp3	0.005457	0.23895	0.576833	0.121783			1				1
Q8K1J6	Trnt1	0.0016502	0.237706	0.578487	0.240008	0	0.0325456	0.9278	0.0174437	0	3.27972	0.000525142	-0.598694
P52825	Cpt2	0	0.23719	0.579176	0.0497183	0	4.22951	5.89504e-05	0.694703	0	0.758896	0.174222	-0.161001
Q99N87	Mrps5	0.0029985	0.233214	0.584502	-0.0690502	0	2.0749	0.00841597	-0.461484	0	0.0862402	0.819898	-0.0251438
CON__P		0.0041783	0.232881	0.58495	-0.176971			1				1
Q6PG95	Cramp1l	0.0053476	0.231272	0.587121	0.16013			1				1
P04247	Mb	0	0.230172	0.58861	-0.174919			1				1
P11499	Hsp90ab1;Hsp90aa1	0.0041551	0.228816	0.590451	-0.0916268	0	0.0350198	0.922529	-0.0102999	0	5.82587	1.49325e-06	-1.30184
S4R1E5	Gpx4	0	0.228795	0.59048	-0.123724	0	1.44929	0.0355391	0.376457			1
A2AFW6	Mtch2	0	0.225707	0.594693	0.0522024			1		0.0063146	0.349079	0.447632	-0.449563
P46656	Fdx1	0.0053405	0.224995	0.595669	-0.133171	0	3.22308	0.000598301	0.317011	0	0.583423	0.260962	0.181659
Q8BHC4	Dcakd	0	0.224721	0.596046	0.0324861	0	0.972684	0.106492	-0.242354	0	1.54411	0.0285687	-0.44707
Q8CC88	Vwa8	1	0.224385	0.596506	-0.195	0	2.42194	0.00378499	-0.571906	0	1.38631	0.0410853	0.624078
Q8CC88	Vwa8	1	0.224385	0.596506	-0.195	0	2.42194	0.00378499	-0.571906	0.0094919	0.603493	0.249176	0.472467
Q8CC88	Vwa8	1	0.224385	0.596506	-0.195	0	0.012284	0.972111	0.00437541	0	1.38631	0.0410853	0.624078
Q8CC88	Vwa8	1	0.224385	0.596506	-0.195	0	0.012284	0.972111	0.00437541	0.0094919	0.603493	0.249176	0.472467
D3Z2K2	Mrps14	0.0015949	0.224378	0.596515	-0.0585902	0	0.0735204	0.844267	-0.0282005	0	1.2435	0.0570819	0.373659
P85094	Isoc2a	0	0.221959	0.599847	-0.0505243	0	0.609429	0.245794	-0.106474	0	1.27083	0.0536003	-0.449166
Q91V16	Lyrm5	0.0015221	0.219434	0.603345	0.118921	0	1.52955	0.0295429	0.650627	0	0.0815131	0.828871	0.0419575
E0CYP1	Ccdc127	0.0017153	0.218545	0.604582	0.1226			1				1
F8VQJ3	Lamc1	0.0028777	0.210551	0.615813	0.104306	0	2.46681	0.0034134	-1.85992			1
Q9DCT2	Ndufs3	0	0.206839	0.621099	0.0322523	0	0.254528	0.556509	-0.0429937	0	2.03595	0.00920558	0.791001
P67778	Phb	0	0.205235	0.623397	0.030969	0	4.43919	3.63753e-05	-0.373989	0	0.596208	0.253392	-0.128949
P51660	Hsd17b4	0	0.200199	0.630668	-0.0940559	0	0.197685	0.63433	0.0568371	0	0.0793887	0.832935	-0.0243425
Q9D1C3	Pyurf	0.0015267	0.192773	0.641545	0.120807	0	1.06229	0.0866386	0.188696	0.0023378	0.236947	0.5795	-0.41518
Q14C51	Ptcd3	0	0.191237	0.643817	0.0503674	0	1.63317	0.0232719	-0.424253	0	2.38717	0.00410041	-0.43357
Q91VC9	Ghitm	0.0015129	0.19089	0.644332	0.0798696	0	2.49766	0.00317934	-1.52213	0	0.0439533	0.903747	0.0194421
P43023	Cox6a2	0.0016393	0.190307	0.645198	-0.110004			1				1
F6U7V1	Ryr2	0	0.189236	0.646791	-0.298502			1				1
P61922	Abat	0	0.188665	0.647642	0.0536469	0	1.42053	0.0379723	0.341888	0	2.22715	0.00592721	-0.27297
D3Z6I3	Lias	0.0053691	0.183266	0.655743	0.11483	0	1.80196	0.0157775	-0.478462			1
Q9Z2I0	Letm1	0	0.183137	0.655939	0.0595345	0	0.764288	0.172073	-0.247493	0	1.77106	0.0169412	0.61334
Q8VCL2	Sco2	0	0.179847	0.660926	-0.0681105	0	0.719728	0.190665	0.285036	0	1.27339	0.0532854	0.68461
Q8R2P8	Kars	0.0041379	0.174	0.669885	-0.0709703	0	0.119409	0.759611	0.0620668			1
Q8CHT6	Fam169b	1	0.171853	0.673205	-0.110849			1				1
E9PYA3	Hagh	0.0029499	0.171805	0.673279	0.100718			1				1
F8WHL1	Slc30a9	0	0.169455	0.676931	-0.0450146			1		0	0.63149	0.23362	-0.122474
Q9CRA7	Atp5s	0	0.168439	0.678518	-0.0722734	0	1.14682	0.0713142	0.268655	0	2.17012	0.00675894	-0.745988
Q9D020	Nt5c3a	0.0041152	0.168078	0.679082	0.0398971	0	0.141922	0.721236	-0.0604417	0	0.32738	0.470566	-0.133902
P52196	Tst	0	0.165343	0.683371	0.0283253	0	0.961645	0.109233	-0.318865	0	0.163611	0.686103	-0.0252326
Q544X6	Fech	0	0.164791	0.684241	0.0301493	0	1.13202	0.073787	-0.231284	0	0.154895	0.700011	0.0575707
F6WKY8	Pld1	0.0053262	0.164662	0.684443	0.0463861			1				1
Q5SUD5	Sco1	0	0.158169	0.694754	0.0446152	0	6.21883	6.04192e-07	-0.963588	0	0.360509	0.436004	-0.130926
B1ASQ2	Apoo	0	0.157607	0.695654	-0.0297407	0	0.262659	0.546187	0.0720847	0	0.151368	0.70572	0.0744145
Q6P3A8	Bckdhb	0	0.154931	0.699954	-0.048044	0	0.0958945	0.801873	-0.0332706	0	0.299438	0.501837	0.106828
Q9CQA6	Chchd1	0.0015528	0.151911	0.704837	-0.164723	0	5.57035	2.68939e-06	1.01048	0	1.22625	0.0593948	-0.585196
Q925I1	Atad3	0	0.150323	0.707419	-0.0194321	0	1.42245	0.0378049	0.404548	0	0.710225	0.194883	-0.21607
Q7TMG8	Gbas	0	0.14934	0.709022	0.0265466	0	0.436872	0.365702	0.127534	0	0.0384631	0.915244	0.0308383
P48758	Cbr1	0	0.138611	0.726756	0.0214232	0	2.44987	0.00354917	-0.861944	0	3.691	0.000203703	-1.0099
Q8BK72	Mrps27	0	0.135424	0.73211	0.0634666	0	0.469398	0.339314	0.122984	0	4.22312	5.98252e-05	-0.500743
Q99JI6	Rap1b;Rap1a	0	0.134997	0.73283	0.03545	0	1.55723	0.0277183	0.401501	0	0.866636	0.135945	-0.305651
P56382	Atp5e	0	0.133994	0.734525	0.066456	0	1.19169	0.0643142	-0.521331	0	1.1927	0.0641646	-0.396634
O35435	Dhodh	0	0.133631	0.735138	-0.0247574	0	2.93512	0.00116113	-0.718301	0	0.762867	0.172636	-0.160918
Q5U680	Slc25a26	0	0.132834	0.736489	-0.0795727	0	1.43173	0.0370055	0.385623	0	1.35475	0.0441823	100
P20029	Hspa5	0	0.132451	0.737139	0.163877	0	1.26495	0.0543307	0.463925	0	0.460292	0.346504	0.0830784
Q9CQS4	Slc25a46	0	0.130595	0.740296	0.0210931	0	1.08667	0.0819096	0.344627	0	0.140764	0.723163	0.0389231
E9PUW6	Crls1	0.0029674	0.129102	0.742845	0.0791496	0	5.9837	1.03824e-06	1.63766	0	1.33641	0.0460879	1.44142
Q8R3K3	Ptcd2	0.0029455	0.128393	0.744059	0.0685479	0	1.41539	0.0384248	0.56694	0	0.479162	0.331771	-0.171398
D3Z7X0	Acad12	0	0.127194	0.746115	0.015332	0	1.55623	0.0277822	-0.39718	0	1.1935	0.0640468	0.478647
Q9CXT8	Pmpcb	0	0.124096	0.751457	-0.0381929	0	0.836837	0.145601	0.384977	0	1.63447	0.0232022	-0.112566
Q80XN0	Bdh1	0	0.123095	0.75319	-0.0481786	0	0.477269	0.33322	-0.187622	0	0.442703	0.360825	-0.146605
P07724	Alb	0	0.116893	0.764024	0.0533286	0	1.35475	0.0441823	-100	0	0.831554	0.147383	-0.371708
J3KMM5	Atp2a2;Atp2a1	0	0.116634	0.764479	0.15555	0	0.0394141	0.913242	-0.0193887	0	0.157694	0.695515	0.0478734
Q9DCW5	Cox6a1	0	0.11641	0.764874	0.0575565	0	1.15116	0.0706064	0.735231	0	0.268456	0.538944	-0.12648
F8WIT2	Anxa6	0.0029369	0.115988	0.765618	0.173533			1				1
O35345	Kpna6	1	0.115941	0.765701	0.0775505			1				1
Q9D2G2	Dlst	0	0.113558	0.769913	0.0130314	0	0.946631	0.113076	-0.274832	0	0.234814	0.582353	-0.0310065
P0DJE0	Pet100	0.0015625	0.112029	0.772629	-0.116441	0	0.618324	0.240811	-0.288183	0	0.162725	0.687503	0.0567798
B1ATP7	Elac2	0	0.111926	0.772812	0.0465506			1				1
F8WHM5	Glg1	0.0015432	0.110575	0.775221	-0.105705	1	1.76988	0.0169871	-1.37656			1
Q8CC88	Vwa8	0	0.109094	0.777869	0.0272745	0	2.42194	0.00378499	-0.571906	0	1.38631	0.0410853	0.624078
Q8CC88	Vwa8	0	0.109094	0.777869	0.0272745	0	2.42194	0.00378499	-0.571906	0.0094919	0.603493	0.249176	0.472467
Q8CC88	Vwa8	0	0.109094	0.777869	0.0272745	0	0.012284	0.972111	0.00437541	0	1.38631	0.0410853	0.624078
Q8CC88	Vwa8	0	0.109094	0.777869	0.0272745	0	0.012284	0.972111	0.00437541	0.0094919	0.603493	0.249176	0.472467
Q9D880	Timm50	0	0.104303	0.786497	-0.0161585	0	0.105625	0.784106	0.0490176	0	0.302781	0.497988	-0.107641
Q9DBF1	Aldh7a1	0.0053191	0.095653	0.802319	-0.102029	0	2.4696	0.00339157	0.333476	0	1.04874	0.0893831	-0.136353
Q3TIU4	Pde12	0.0029028	0.0955074	0.802588	-0.0506105	0	2.04242	0.00906934	0.485342	0	2.88328	0.00130834	-0.726802
D3YYN7	Atp1a2;Atp1a3	0	0.0930929	0.807062	0.0567856			1				1
E9Q1X8	Cacna2d1	0.0029412	0.0908081	0.811319	0.078558			1				1
Q9WTP7	Ak3	0	0.0843133	0.823544	0.0173413	0	0.172709	0.671879	-0.0407105	0	1.63376	0.0232405	0.254616
Q61733	Mrps31	0	0.0835364	0.825018	-0.0288464	0	1.66005	0.0218753	0.755167	0	0.761382	0.173228	0.25995
Q8BMS1	Hadha	0	0.0777146	0.836152	-0.0140465	0	0.605326	0.248127	-0.153171	0	0.0427291	0.906298	0.00917995
O35459	Ech1	0	0.0759785	0.839501	-0.011172	0	1.87972	0.0131909	-0.536416	0	3.36539	0.00043113	-0.504574
P38060	Hmgcl	0	0.0739374	0.843456	0.0146738	0	0.00145056	0.996666	-0.000417783	0	1.31624	0.0482796	-0.379794
P08113	Hsp90b1	0	0.0725873	0.846082	-0.109777	0	0.78396	0.164452	0.34056	0	2.84786	0.00141952	0.828061
Q91WD5	Ndufs2	0	0.0721344	0.846965	0.0163083	0	2.08657	0.00819282	-0.663943	0	1.36159	0.0434918	-0.216121
Q9Z2I9	Sucla2	0	0.0721021	0.847028	-0.00812951	0	0.829888	0.147949	0.173024	0	0.927754	0.118099	-0.0744628
Q9D8I2	P2yr13	1	0.0714684	0.848265	-0.0750872			1				1
CON__P		0	0.0711428	0.848901	0.0434761			1				1
Q9CQQ7	Atp5f1	0	0.0691232	0.852858	0.0150951	0	2.62329	0.00238074	0.58328	0	0.493015	0.321355	0.223297
Q9D273	Mmab	0	0.0680363	0.854995	-0.0173441	0	0.231731	0.586502	-0.0674678	0	0.800185	0.158422	0.282967
Q9CXD6	Mcur1	0	0.0675554	0.855943	-0.012179	0	1.42229	0.0378187	0.379339	0	0.00564308	0.98709	-0.00189582
Q9CXJ4	Abcb8	0	0.0673068	0.856433	-0.00636545	0	2.34373	0.00453184	0.811884	0	1.78241	0.0165042	-0.654358
Q8BJZ4	Mrps35	0	0.064102	0.862776	-0.029989	0	0.444129	0.359643	0.167744	0	0.455484	0.350361	-0.0978972
Q07417	Acads	0	0.0600464	0.870871	-0.00803162	0	2.08847	0.00815702	-0.362923	0	0.456068	0.34989	-0.0541752
Q99LB2	Dhrs4	0	0.0567552	0.877495	-0.0121574	0	0.386616	0.410567	0.10879	0	0.0672723	0.856501	0.0301435
Q9CXW2	Mrps22	0	0.0524142	0.88631	-0.0304311	0	0.202085	0.627935	-0.0666823	0	4.14889	7.09757e-05	0.371042
Q924T2	Mrps2	0	0.0455926	0.900342	0.0127809	0	1.77162	0.0169194	0.49538	0	0.470968	0.338089	0.105313
Q91VA7	Idh3b	0	0.0425531	0.906665	0.00545593	0	2.34732	0.00449445	-0.403598	0	0.0114637	0.973949	0.00304287
Q8C7H1	Mmaa	0	0.0407701	0.910395	-0.0350382	0	0.980184	0.104669	0.33559	0	0.778761	0.166433	0.202395
CON__P		0	0.0345502	0.923527	0.0143775			1				1
CON__P		0	0.0283107	0.936891	-0.0250193			1				1
Q7JCZ3	mt-Cytb;Mt-Cyb	0	0.0259737	0.941947	-0.0113474	0	0.38414	0.412914	-0.201418	0.0017751	2.36364	0.00432876	1.14722
P50171	Hsd17b8;H2-Ke6	0	0.0212608	0.952224	0.00636879	0	1.8682	0.0135455	0.6364	0	4.022	9.50603e-05	0.533803
Q9Z1J3	Nfs1	0	0.0208955	0.953026	0.00376354	0	1.36196	0.0434547	0.246889	0	0.618359	0.240791	-0.106856
O70571	Pdk4	0.0016667	0.0203708	0.954178	0.00580211			1				1
Q8BGX2		0	0.0201571	0.954647	-0.0141585	0	1.84582	0.014262	0.69199	0	7.27473	5.31215e-08	1.48336
Q8R4N0	Clybl	0	0.0179715	0.959464	-0.00217221	0	2.39208	0.00405432	-0.429905	0	3.23793	0.000578188	-0.649322
P21550	Eno3	0	0.0164181	0.962902	-0.00488696			1				1
O35129	Phb2	0	0.0121064	0.972509	-0.00129029	0	2.39278	0.00404784	-0.523338	0	0.634469	0.232023	-0.16483
Q8BH64	Ehd2	0.009247	0.0117466	0.973315	0.0133697			1				1
Q8VGZ2	Olfr569;Olfr582	1	0.00960545	0.978125	0.0145614			1				1
Q8K3A0	Hscb	0	0.00837418	0.980902	0.0031201	0	1.06884	0.0853414	0.355394	0	2.57603	0.0026544	1.04427
Q9D051	Pdhb	0	0.00817745	0.981347	0.00103271	0	4.31535	4.83782e-05	-0.961267	0	0.38724	0.409977	-0.0860944
P42125	Eci1	0	0.00785373	0.982079	-0.0012551	0	0.231756	0.586468	-0.0617155	0	1.24395	0.0570225	0.273779
E9Q5F4	Actb;Actg1	0.0017271	0.00706094	0.983873	-0.00708531			1				1
Q9D125	Mrps25	0	0.00456156	0.989552	-0.00118505	0	0.566724	0.271191	0.199962	0	2.71051	0.00194756	0.451005
Q9CZU6	Cs	0	0.000754494	0.998264	-7.36529e-05	0	0.29601	0.505813	0.0831091	0	0.0957091	0.802215	-0.00873406
A7TU71	Shroom2	1		1	-100			1				1
V9GXB7	Ttll10	1		1	-100			1				1
Q3SYJ1	Dpysl5	1		1	-100			1				1
Q6PAC4		1		1	-100			1				1
Q9WVG9	Msl3	1		1	-100			1				1
Q8VCX5				1		0	5.43851	3.64324e-06	-3.96278	0	0.24239	0.572281	0.140301
Q9DBA6				1		0	4.92437	1.19022e-05	-2.55205	0	0.384887	0.412205	0.0334308
Q62261				1		0	6.27609	5.29551e-07	-2.50834			1
P48036				1		0	5.66961	2.13989e-06	-2.66088	0	2.30066	0.00500423	100
A6PWS5				1		0.008519	5.14458	7.1683e-06	-2.65144			1
P11881				1		0	4.74436	1.80152e-05	-2.41617			1
Q9WV27				1		0.0040241	5.58042	2.62772e-06	-2.34563			1
Q04857				1		0	4.84103	1.442e-05	-2.17722	0	0.417246	0.382608	0.174689
Q6P5E4				1		0	4.52035	3.01754e-05	-2.16221	0	0.956873	0.11044	1.19842
Q62468				1		0	4.48413	3.28e-05	-2.11782			1
A2APT9				1		0	4.44727	3.5705e-05	-2.07564			1
P35564				1		0	9.97091	1.06927e-10	-2.03413	0	3.67176	0.000212932	0.990215
P59158				1		0	5.88979	1.28889e-06	-1.85647			1
Q8BGT5				1		0	4.8201	1.51321e-05	-1.80244	0	0.118117	0.761873	-0.0265489
E9QN70				1		0	4.92213	1.19639e-05	-1.64928			1
Q6P3B9				1		0	4.70151	1.98832e-05	-1.62463			1
Q8CFV9				1		0	9.04593	8.99645e-10	-1.58757	0	2.19888	0.00632588	-3.41664
E9Q007				1		0	4.69276	2.02883e-05	-1.44077	0	1.35475	0.0441823	100
Q9CQE3				1		0	5.10318	7.88541e-06	-1.20901	0	3.13611	0.00073096	-1.14928
O08600				1		0	5.60539	2.48088e-06	-1.01902	0	1.173	0.0671432	0.840628
A2ATU0				1		0	4.36248	4.34031e-05	-0.917975	0	1.61772	0.0241146	0.553785
Q8BYK4				1		0.0097339	4.77326	1.68554e-05	-0.88298	0.0084507	3.46225	0.000344942	-1.31286
Q99MB2				1		0	5.11461	7.68051e-06	-0.587731			1
A6PWP7				1		1	8.93947	1.14956e-09	100			1
E9QL72				1		0	6.53368	2.92629e-07	-100			1
Q8R420				1		0	4.37291	4.23734e-05	100			1
Q9DD18				1		0	6.77698	1.67116e-07	2.55306	0	1.68642	0.0205864	-1.92407
H3BKT3				1		1	9.05391	8.83263e-10	2.48882			1
Q69ZP3				1		0	4.40099	3.97204e-05	1.57597	0	3.45893	0.000347593	-0.796219
Q69ZP3				1		0	4.40099	3.97204e-05	1.57597	0	1.86794	0.0135538	-1.04341
O55003				1		0	6.33339	4.64095e-07	1.56135	0	0.814268	0.153367	-0.243368
Q8BGF6				1		0	6.00335	9.92305e-07	1.31332	0	2.12274	0.00753812	0.85721
Q9CQW2				1		0	4.37392	4.22743e-05	1.10657	0	0.909448	0.123183	0.612987
D3Z1D6				1		0	6.26621	5.41743e-07	1.1042			1
E0CYX9				1		0	4.55848	2.76387e-05	0.911755	0	0.391341	0.406125	0.238517
Q9WV84				1		0	5.20792	6.19555e-06	0.827784	0.0095452	0.93226	0.11688	1.90482
Q9CR58				1		0	5.39341	4.04192e-06	0.821077	0	4.60741	2.46941e-05	1.22569
Q9CWE0				1		0	4.44647	3.57707e-05	0.724083	0	1.32302	0.0475317	0.284078
Q14DH7				1		0	4.53841	2.89463e-05	0.518106	0	0.504662	0.312851	-0.077978
O55137				1		0	5.59625	2.53364e-06	0.212075	0	1.20915	0.061781	-0.745808
Q9JLB4				1		0	1.78398	0.0164445	-7.04405			1
Q571E4				1		0	1.34367	0.0453244	-5.9468	0	1.38659	0.0410591	0.646316
F2Z429				1		1	1.33918	0.0457953	-5.87682			1
P70158				1		0	1.91351	0.0122038	-5.29155	0	2.70364	0.00197863	-2.80232
Q8BT35				1		0	2.4162	0.00383528	-4.9122	0	1.91145	0.0122617	1.27487
Q5H8C4				1		0	3.43096	0.000370716	-3.46762	0	2.43775	0.00364965	-1.39192
A2ARV4				1		0	2.88966	0.00128925	-3.24625			1
Q5SV64				1		0.0091265	1.74448	0.0180101	-3.00821			1
P16546				1		0	3.97382	0.000106214	-2.61569			1
B1ART1				1		0	4.21812	6.05175e-05	-2.4475			1
F8WIX8				1		0	1.5971	0.0252873	-2.43706	0	0.436286	0.366196	0.465082
P50637				1		0	1.61926	0.0240292	-2.05238	0	0.449073	0.355571	0.379791
Q9DBT9				1		0	2.33125	0.00466389	-1.61761	0	2.62203	0.00238762	0.78796
Q9WV68				1		0	3.67931	0.000209264	1.31875	0	0.442129	0.361303	0.189715
Q9JIL4				1		0	2.14935	0.00709005	1.66712			1
Q9CPN9				1		0	1.42115	0.0379187	3.5003	0.00059809	0.0573115	0.876372	0.0648541
Q9R0P5				1		0	1.63968	0.0229256	3.50504	0	0.576827	0.264956	-0.658087
Q60865				1		1	1.23935	0.0576301	3.74094			1
H7BX59				1		0	2.64235	0.00227851	3.74605			1
F6RCU2				1		1	3.91907	0.000120484	3.79531			1
Q61781				1		0	1.75109	0.0177381	4.71668			1
Q8C196				1		0	1.32123	0.0477272	4.93614	0	1.51248	0.0307272	-0.190529
A8Y5N1				1		0.002038	2.44686	0.0035739	6.12519			1
Q8CD10				1		0	3.12136	0.000756212	-4.698	0	0.184831	0.653384	0.12896
Q7TS99				1		1	2.79005	0.00162163	-4.53021			1
Q64445				1		0	1.52593	0.0297901	-4.31891			1
P11276				1		0	2.86499	0.00136462	-3.92465	0	2.19386	0.00639938	-100
Q80X90				1		0	2.3683	0.00428256	-3.41446			1
Q8C1Q4				1		1	1.20955	0.0617237	-3.41365			1
P70699				1		0	1.89985	0.0125936	-3.28345	0	0.748246	0.178548	-0.381799
Q8CGP4				1		0	2.2699	0.00537153	-3.279			1
B7FAV1				1		0	1.54765	0.0283369	-3.19362			1
O09043				1		0	1.514	0.0306194	-3.037	0.0095345	0.0793189	0.833069	-0.0763039
G5E829				1		0	1.66154	0.0218003	-2.98883			1
Q93092				1		0.0091205	2.70265	0.00198313	-2.93782			1
P10493				1		0	1.48347	0.0328497	-2.84837			1
G3X8T3				1		0	1.32832	0.0469552	-2.83203	0	0.457577	0.348677	-0.256638
B1B0P8				1		0	2.81419	0.00153395	-2.74966			1
Q32ME1				1		0	2.52706	0.00297129	-2.71213			1
Q80ZW2				1		0	2.19608	0.00636676	-2.71019			1
P14148				1		0	2.00681	0.00984451	-2.69188	0	1.02231	0.094992	-0.164628
Q9DAS9				1		0	1.80205	0.0157742	-2.65406			1
Q99P87				1		0	1.20825	0.0619084	-2.56251			1
P06745				1		0	1.64413	0.0226919	-2.55073	0	2.44053	0.00362632	100
P84228				1		0	1.64932	0.0224224	-2.52853	0	0.529956	0.295151	-0.335701
Q8VCC2				1		0	1.0831	0.0825848	-2.5265	0	0.559412	0.275796	-0.144454
G3X922				1		0	4.02275	9.48964e-05	-2.41152			1
Q9Z0K8				1		0	2.77918	0.00166271	-2.33789	0	1.15216	0.0704431	-0.769255
Q9Z0M5				1		0	1.02757	0.0938482	-2.2646	0	0.917483	0.120925	-0.506888
Q8BMK4				1		0	2.26763	0.00539974	-2.26309			1
Q9WVA4				1		0	2.74765	0.00178794	-2.24595			1
B1B0C7				1		0	1.90395	0.0124752	-2.23761			1
Q8K2T4				1		0	1.98342	0.0103891	-2.20622	0	1.446	0.0358094	1.60833
Q9JLF6				1		0	4.08994	8.12936e-05	-2.20603			1
Q9QYB1				1		0.0078792	1.00608	0.0986098	-2.17509			1
Q61598				1		0	1.63286	0.0232883	-2.16541			1
P28271				1		0	2.81887	0.00151749	-2.13649			1
O89023				1		0	1.40335	0.0395052	-2.11499	0	2.1788	0.00662521	-1.06814
Q9DC51				1		0	1.19926	0.0632026	-2.10627	0	0.393919	0.403721	-0.346563
Q9D710				1		0	2.71468	0.00192895	-2.09536			1
Q8R107				1		0	2.36928	0.00427292	-2.08315			1
O88322				1		0	1.43977	0.0363273	-2.07883			1
F6Y6L6				1		0	2.76604	0.00171379	-2.0513			1
E9PYT3				1		0	1.5766	0.0265096	-2.028	0	0.240809	0.574369	0.0349528
E9QMV2				1		0	2.62765	0.00235692	-2.01764			1
Q02248				1		0	1.09027	0.0812334	-2.00008			1
P26039				1		0	2.43778	0.00364935	-1.99332			1
Q99KE1				1		0	1.17422	0.066955	-1.96121	0	3.17048	0.000675332	0.540418
A2AJQ0				1		0	3.71226	0.000193972	-1.95501			1
I7HJR1				1		1	0.940338	0.114726	-1.93201			1
A2AN84				1		0.00068259	1.87148	0.0134437	-1.92604			1
Q8BGD8				1		0	1.15141	0.070565	-1.83256	0	0.25677	0.553644	0.108644
Q80X68				1		1	1.40185	0.0396413	-1.78265	1	0.859118	0.138319	0.68609
Q99MZ6				1		0	1.52382	0.0299351	-1.74813			1
Q9DCJ7				1		0	1.47226	0.0337084	-1.72903			1
E9QAW9				1		0.0096837	1.0245	0.0945152	-1.72562			1
E9PWQ3				1		0	2.45357	0.00351909	-1.67848			1
P51661				1		0	3.77781	0.000166798	-1.64391			1
D3Z4S3				1		0.0053369	1.42334	0.037728	-1.61387			1
P09470				1		0	1.82888	0.0148292	-1.57323			1
E9Q557				1		0	1.07945	0.0832819	-1.54694			1
Q6ZWY9				1		0	1.51064	0.0308573	-1.53706			1
P49935				1		0	1.03112	0.0930848	-1.53371	0	1.79971	0.0158597	-0.760176
Q9DCL9				1		0	4.22725	5.92591e-05	-1.53289	0	0.89818	0.126421	0.344353
Q8K441				1		1	4.08997	8.12887e-05	-1.4486			1
Q60648				1		0	1.24363	0.0570653	-1.44835	0	1.11252	0.0771764	-0.545235
E9QPA6				1		0.0091324	0.794025	0.160685	-1.44364			1
Q8VI47				1		0	1.6105	0.0245188	-1.38905			1
Q9DCV4				1		0	1.93847	0.011522	-1.38482	0	2.29797	0.00503537	0.857841
O08997				1		0	1.30147	0.0499499	-1.36318	0	1.10435	0.0786414	-1.21604
Q9QXP0				1		0	1.01219	0.0972319	-1.36108			1
Q9CQ01				1		0	1.30548	0.0494904	-1.34012	0	0.871505	0.134429	-1.05897
P35762				1		0	2.45137	0.003537	-1.31222			1
Q68FL0				1		0	2.28277	0.00521473	-1.26061			1
O09126				1		0.0059563	0.689273	0.204516	-1.25575			1
P26231				1		0	2.01337	0.00969681	-1.25178	0	2.35408	0.00442509	-100
Q8BHD0				1		0	1.72626	0.018782	-1.23827			1
P28653				1		0.0097213	1.05957	0.0871835	-1.21305			1
P01027				1		0	1.53349	0.0292759	-1.21145	0	0.236036	0.580716	0.176574
Q9CZU4				1		0	2.82681	0.00149001	-1.191	0	0.0575159	0.87596	-0.0448462
P97821				1		0	2.66272	0.00217408	-1.18551	0	0.925518	0.118708	-0.330423
A2AFK4				1		0	1.84022	0.014447	-1.16635			1
A2ACU7				1		0	2.4968	0.00318566	-1.16495	0	4.28915	5.13869e-05	-1.06582
Q9CR84				1		0	0.928765	0.117824	-1.14627	0	0.596357	0.253305	-0.495373
P19258				1		0	1.63929	0.022946	-1.14506			1
Q921L7				1		0	1.1415	0.0721937	-1.13796	0	0.230168	0.588616	-0.403617
Q9R257				1		0	1.42518	0.0375681	-1.12587	0	0.456155	0.34982	0.141776
P24549				1		0	1.76312	0.0172535	-1.12396	0	3.92636	0.000118479	0.83582
Q80Y81				1		0	2.19711	0.00635173	-1.11994	0	1.51696	0.0304117	0.598504
Q9WU78				1		0.006605	0.625221	0.237017	-1.1196			1
Q9CQP0				1		0	2.30959	0.00490244	-1.10629	0	0.859511	0.138194	0.585414
Q9D799				1		0	3.31771	0.000481161	-1.1059	0	0.481602	0.329912	-0.328167
Q8R0Y6				1		0	1.86334	0.0136981	-1.10007	0	2.00601	0.00986259	2.44163
Q8BFZ3				1		0	1.65312	0.0222272	-1.08167	1	1.42276	0.0377782	3.03427
E9Q4A5				1		0	2.63916	0.00229532	-1.06906	0	0.0732196	0.844852	0.0770387
P00329				1		0	2.56398	0.00272909	-1.06619	0	0.617413	0.241316	0.313779
Q8K013				1		0	3.9962	0.000100878	-1.05729			1
P63321				1		0	0.768357	0.170468	-1.05133			1
Q8K2I3				1		0	1.5476	0.0283403	-1.0471			1
P08228				1		0	2.57912	0.00263559	-1.03656	0	0.576815	0.264963	0.132079
O88983				1		0	0.569246	0.269621	-1.00766	0	0.22155	0.600413	-0.234336
Q5NCE8				1		0	3.08617	0.000820027	-1.00514	0	0.934758	0.11621	-1.06202
Q6GQT9				1		0	1.33465	0.0462749	-0.995074	0	1.47498	0.0334982	0.372094
E9Q3T0				1		0	1.41645	0.0383306	-0.994569			1
P36552				1		0	2.32065	0.00477919	-0.993698	0	0.88101	0.13152	0.219458
Q8BTE5				1		0	3.88639	0.000129901	-0.990718	0	0.92629	0.118498	-0.687655
Q9WV54				1		0	3.15924	0.000693045	-0.957106	0	1.76157	0.0173154	-0.455949
Q9CTY5				1		0	4.19388	6.39915e-05	-0.952688			1
Q9JKR6				1		0	1.48247	0.032925	-0.935924	0	1.2207	0.0601589	0.276212
Q61735				1		0	1.05584	0.0879348	-0.93182			1
Q8CIM1				1		0.0053191	1.50695	0.0311206	-0.930193			1
Q78XF5				1		0.0020394	2.38827	0.00409007	-0.905591	0	0.11412	0.768918	-0.166538
Q33DR2				1		0	2.57305	0.00267272	-0.895673	0	3.74617	0.000179401	-0.998973
Q9D6K5				1		0	1.95813	0.0110121	-0.891285	0	0.0356531	0.921185	0.0161848
Q9CQY6				1		0	3.31837	0.000480434	-0.881665	0	0.631704	0.233505	-0.321885
D3YUA0				1		0	1.19191	0.0642824	-0.878969			1
Q9Z0V8				1		0	1.77555	0.0167667	-0.870274	0	1.51861	0.0302966	-0.345917
F7ASG0				1		0	2.21126	0.00614811	-0.839133	0	3.73928	0.000182271	-0.731202
P10649				1		0	2.99821	0.00100413	-0.836177	0	0.171168	0.674268	-0.0712426
Q91XE8				1		0	0.644426	0.226764	-0.836114	0	7.49504	3.19862e-08	1.15812
P62806				1		0	0.839903	0.144576	-0.826174	0	0.161046	0.690166	0.0930264
Q8BMD8				1		0	0.768949	0.170236	-0.822753			1
Q9CPV3				1		0	1.5423	0.0286877	-0.821846	0	0.352493	0.444127	0.231264
O70579				1		0	1.7851	0.016402	-0.820633	0	1.28912	0.05139	0.840825
Q922Q4				1		0	1.89217	0.0128183	-0.819809	0	0.286518	0.51699	0.113933
P26149				1		0	1.0366	0.0919169	-0.812948			1
P62281				1		0.0059524	1.08958	0.081361	-0.806618	0	6.59444	2.54423e-07	0.966609
E0CZ27				1		0	0.881086	0.131496	-0.806593			1
Q922J9				1		0	1.88573	0.0130097	-0.805774			1
Q9D938				1		0	1.87377	0.013373	-0.80102	0	0.905769	0.124231	-0.340845
P97816				1		0	1.3103	0.0489436	-0.799939			1
O88343				1		0	3.19947	0.000631729	-0.795307			1
Q5XJF6				1		0	1.048	0.0895362	-0.772733	0	0.233808	0.583703	0.0678243
P51150				1		0	4.19246	6.42011e-05	-0.771897	0	1.56273	0.02737	-0.321143
Q9D967				1		0	3.44356	0.000360113	-0.769592	0	0.0659487	0.859115	0.0445388
Q03734				1		0	0.478568	0.332225	-0.767792	0	1.57583	0.0265564	0.53534
P35576				1		0	0.843949	0.143235	-0.762795	0	0.498015	0.317677	0.298122
O09159				1		0	0.960073	0.109629	-0.761907	0	2.10379	0.00787421	-0.917086
H3BJS9				1		0	0.879482	0.131983	-0.759674			1
Q8BU91				1		1	0.729474	0.186435	-0.751097			1
P97287				1		0	0.759857	0.173837	-0.748069	0	1.52915	0.0295701	-0.844618
Q91W97				1		0	1.38689	0.0410307	-0.747542			1
Q9DB29				1		0	1.54925	0.0282328	-0.746593	0	0.851012	0.140925	0.527701
A2AKV1				1		1	0.668771	0.214402	-0.723642			1
Q9DCU9				1		0	3.43922	0.000363734	-0.719364	0	2.93115	0.00117179	-0.50843
Q9EQ06				1		0	1.22171	0.0600189	-0.712845	0	1.99085	0.010213	0.592078
A8Y5T6				1		0	1.65265	0.022251	-0.708979	0	6.31479	4.84402e-07	-1.20794
E9PZ91				1		0	2.49553	0.003195	-0.706141	0	3.96753	0.000107762	-0.412707
D3Z6Y2				1		0	1.42266	0.0377868	-0.702308	0	1.04769	0.0896001	0.530319
P16406				1		0	2.24243	0.0057223	-0.695656	0	2.6588	0.00219381	-0.782602
P61458				1		0	2.23747	0.00578797	-0.685694			1
G3XA09				1		1	0.712491	0.193869	-0.678303			1
Q91WK5				1		0	0.721449	0.189911	-0.673666	0	3.19405	0.000639657	-1.109
P31428				1		0	0.386384	0.410786	-0.672158			1
P62889				1		0.0084967	0.814866	0.153156	-0.66402	0	1.90608	0.0124142	0.740478
Q64133				1		0	1.01166	0.0973507	-0.65818	0	1.26243	0.0546471	-0.16399
P30115				1		0	1.69598	0.0201381	-0.657384	0	0.499364	0.316691	-0.302218
A1BN54				1		0	0.412692	0.386641	-0.651103			1
Q8JZN7				1		0	2.27474	0.00531198	-0.639781	0	1.19915	0.0632188	-0.235651
P61620				1		0.0026972	0.612017	0.244333	-0.638657	0	1.93112	0.0117187	0.535383
P56375				1		0	1.6718	0.0212912	-0.63819			1
E9PVP3				1		0.0059721	0.403149	0.395231	-0.637692			1
D3YYT0				1		0.0059484	0.449524	0.355202	-0.624652			1
E0CYB9				1		0	2.73476	0.00184177	-0.624531			1
P10852				1		0	3.73759	0.000182981	-0.616737			1
Q64310				1		0	1.41571	0.0383966	-0.615944	0	0.448148	0.356329	-0.118052
Q8R3Q6				1		0	2.19862	0.00632972	-0.608784	0	1.8193	0.0151599	0.528292
Q8C2E4				1		0	0.855217	0.139567	-0.607463	0	4.52378	2.99379e-05	-1.25049
P17047				1		0	1.6353	0.023158	-0.607341	0	1.87413	0.0133621	0.784087
Q8BYF6				1		0	0.858206	0.13861	-0.603544			1
Q3UJU9				1		0	3.44979	0.000354982	-0.603518	0	0.476964	0.333454	0.176627
Q9JJW0				1		0	1.86205	0.0137388	-0.60187	0	1.67101	0.0213298	-0.583926
P08752				1		0	0.586933	0.258861	-0.597649			1
Q9WUL7				1		0.0027027	1.3276	0.0470332	-0.593083			1
Q60605				1		0	0.94842	0.112611	-0.588752	0	3.2551	0.000555778	0.696758
Q9QUJ7				1		0	0.968623	0.107492	-0.58754	0	0.89195	0.128248	-0.206229
Q921H9				1		0	0.838358	0.145092	-0.587115	0	1.0456	0.0900324	-0.413066
B0V2N8				1		0	0.813998	0.153463	-0.585389			1
P35290				1		0	3.04047	0.00091102	-0.583467	0	3.52996	0.000295148	-0.476012
E9QAB6				1		0.0084856	0.857669	0.138781	-0.572894			1
E9Q705				1		0	1.11163	0.0773339	-0.57279	0	0.320087	0.478534	0.137103
Q8VCE6				1		0	0.70269	0.198294	-0.570979			1
P00920				1		0	0.508349	0.310207	-0.564676			1
Q9JIY5				1		0	1.37991	0.0416959	-0.563029	0	4.43489	3.67375e-05	0.870747
Q9CPY0				1		0	0.627231	0.235922	-0.561031	0	1.97385	0.0106206	-0.927691
O54794				1		0	0.576317	0.265267	-0.560569			1
E9QNW6				1		0	2.39897	0.00399055	-0.559332	0	0.697877	0.200504	-0.202092
P56213				1		0	1.37794	0.0418849	-0.542109	0	0.285783	0.517866	-0.0635264
Q91V61				1		0	1.89683	0.0126814	-0.535127			1
F6UXY4				1		0	0.677438	0.210166	-0.529801			1
Q8C6I2				1		0	1.61444	0.0242973	-0.529103	0	1.48004	0.0331099	-0.482378
P52760				1		0	1.58866	0.0257831	-0.528435	0	0.968821	0.107443	-0.376549
P35293				1		0	2.65698	0.00220302	-0.527119	0	1.05013	0.0890991	-0.273428
Q9D0J4				1		0	1.82025	0.015127	-0.518698			1
Q8BP40				1		0	1.01219	0.0972329	-0.515712	0	0.649542	0.224108	-0.465948
Q8VHW3				1		1	0.568137	0.27031	-0.515577			1
P40240				1		0	0.295506	0.5064	-0.515158			1
Q9DCY0				1		0	2.29165	0.00510911	-0.513782	0	8.0344	9.23838e-09	-0.958608
Q5SW88				1		0	1.48229	0.0329389	-0.508671	0	1.97965	0.0104798	-0.528988
P11930				1		0	2.25187	0.0055993	-0.50778	0	1.63819	0.0230043	-0.89926
E0CXN5				1		0	2.36042	0.00436098	-0.497703	0	0.23662	0.579935	0.0557692
P16460				1		0	1.29919	0.0502128	-0.495855	0	1.60508	0.0248265	-0.44007
P58252				1		0	1.38242	0.0414556	-0.491002	0	3.55486	0.000278703	0.496943
O09049				1		0	0.38711	0.4101	-0.490279			1
Q7TNE1				1		0	1.5177	0.0303595	-0.488936	0	0.775059	0.167858	-0.277792
Q792Z1				1		1	0.508293	0.310247	-0.487849	0.0095238	0.331998	0.465588	0.296908
P35700				1		0	3.54969	0.000282037	-0.481172	0	2.82501	0.0014962	-0.44467
Q9D4B1				1		0.004035	0.666129	0.21571	-0.480362	0.0068337	1.77215	0.0168984	1.5361
G3X9J6				1		0	0.786389	0.163535	-0.476951			1
P06151				1		0	1.34468	0.0452186	-0.476347	0	3.27328	0.000532997	-0.728403
O35387				1		0	1.34662	0.0450178	-0.474267	0	1.61609	0.0242052	0.434333
G5E8X1				1		0	2.14158	0.00721812	-0.469001	0	0.150927	0.706435	0.0479141
Q9D8B6				1		0	2.69377	0.00202408	-0.46856	0	1.37545	0.0421259	-0.366386
P18760				1		0	0.608515	0.246312	-0.466423	0	1.0184	0.095852	1.04968
O88848				1		0	1.02266	0.0949167	-0.463251			1
Q9DCX8				1		0	1.14229	0.0720631	-0.46308	0	5.57071	2.68714e-06	0.878987
Q3TQC7				1		0	1.48843	0.0324764	-0.461902	0	0.0628557	0.865255	0.0164462
Q3UV17				1		0.0020408	0.644791	0.226574	-0.461743	0.0062893	0.515945	0.304828	-0.227579
Q8K5C8				1		0	0.356351	0.440199	-0.461037	0	0.822531	0.150477	0.769959
Q5D073				1		0	1.12783	0.0745025	-0.460996	0	2.61075	0.00245045	0.711322
Q9WUU7				1		0	0.25922	0.550529	-0.453169	0	1.20992	0.0616715	0.608551
Q9D826				1		0	1.33693	0.0460327	-0.453137	0	0.0750419	0.841314	-0.0181275
Q925N2				1		0	1.49734	0.0318171	-0.45246	0	3.64687	0.000225493	-0.46278
Q8R1G2				1		0	0.729663	0.186353	-0.450003	0	0.66854	0.214516	0.406509
P04117				1		0	0.414333	0.385183	-0.446476	0	1.35475	0.0441823	100
Q9ES97				1		0	1.34195	0.0455041	-0.444486	0	0.384869	0.412222	0.313198
Q9QZA0				1		0	1.82069	0.0151115	-0.4414	0	0.22368	0.597476	-0.0525866
Q9DBN5				1		0	3.24777	0.000565236	-0.437061	0	3.2238	0.000597309	0.889423
Q8BP67				1		0.0013624	0.668049	0.214759	-0.435579	0	1.07886	0.0833943	0.42503
Q33DR3				1		0	1.9431	0.0114	-0.432055			1
Q8JZM0				1		0	2.85759	0.00138806	-0.431054	0	7.77995	1.65976e-08	-0.845292
Q9CWU6				1		0	1.04929	0.0892714	-0.430477	0	0.142843	0.719709	-0.0873159
D3Z0H7				1		0	1.07084	0.0849486	-0.428263	0	1.13389	0.0734701	-0.977395
P12658				1		0	1.35619	0.0440365	-0.417608			1
Q91XE0				1		0	1.26874	0.0538588	-0.413557	0	2.64008	0.00229046	-0.347122
Q91XE0				1		0	1.26874	0.0538588	-0.413557	0.0017689	1.509	0.0309739	-1.14181
Q9D110				1		0	1.19343	0.064057	-0.408547	0	2.37339	0.0042326	0.68755
Q8BP65				1		1	0.615869	0.242176	-0.405985			1
Q3SXD3				1		0	1.24835	0.0564482	-0.405472			1
P08905				1		0	0.899447	0.126053	-0.398544	0.0023502	1.10795	0.0779916	1.21826
P62821				1		0	2.08502	0.00822197	-0.397946	0.00059242	0.0315285	0.929975	-0.0159836
Q8VCH8				1		0	0.490139	0.32349	-0.391983	0	0.0727312	0.845802	-0.0657307
Q9DBC0				1		0	0.674359	0.211661	-0.391915	0	2.73669	0.00183362	-0.757142
A2AS89				1		0	0.403625	0.394798	-0.385942	0	2.48294	0.00328898	-0.56862
Q8VCR3				1		0	0.697068	0.200878	-0.383333	0	1.86934	0.0135101	-0.962309
Q9ESG4				1		0	0.625561	0.236831	-0.379689			1
O88338				1		0	0.982161	0.104193	-0.377343			1
Q6ZQ38				1		0	0.65365	0.221998	-0.37729			1
Q9CQL6				1		0	0.463137	0.344242	-0.376458			1
Q8C7X2				1		0	1.52973	0.0295306	-0.373242	0	0.0228834	0.948673	0.0125276
G5E850				1		0	2.34401	0.00452883	-0.373174	0	0.864093	0.136744	0.192442
Q9DBG6				1		0	0.97214	0.106625	-0.372599	0	0.638444	0.229909	0.0990351
Q9CZL5				1		0	1.43398	0.0368147	-0.371558	0	1.77682	0.0167179	-0.962067
Q9DB10				1		0	0.767487	0.17081	-0.370276			1
A2AL13				1		0	0.21011	0.616438	-0.369384			1
Q61767				1		0	1.52086	0.0301394	-0.368716			1
Q8VCT4				1		0	1.03877	0.0914603	-0.367963	0	0.807901	0.155632	-0.161339
O88844				1		0	1.64373	0.022713	-0.367546	0	0.559605	0.275673	-0.138727
Q14AI6				1		0	1.05751	0.0875981	-0.365643	0	0.618553	0.240684	0.166331
Q921H8				1		0	1.27129	0.0535439	-0.356367	0	0.854924	0.139661	0.108981
Q9D964				1		0	1.24485	0.0569046	-0.342315	0	1.01095	0.0975097	0.480895
Q9D7N6				1		0	0.779983	0.165965	-0.342218	0	0.776624	0.167254	0.845501
Q9ERR7				1		0	0.216915	0.606855	-0.340294	0	0.0192186	0.956712	-0.00744439
P63101				1		0	0.381709	0.415232	-0.339479	0	0.184242	0.654272	-0.208501
Q8CAQ8				1		0	1.6398	0.0229195	-0.338803	0	3.21093	0.000615281	-0.215936
Q8CAQ8				1		0	1.6398	0.0229195	-0.338803	0	2.89445	0.00127511	-1.24152
P51410				1		0	1.11603	0.0765546	-0.338098	0	1.61227	0.024419	0.275501
O88396				1		0	1.58437	0.0260395	-0.336245	0.001773	0.523451	0.299605	-0.865638
Q9CQB5				1		0	1.08405	0.0824043	-0.332272	0	1.67991	0.0208972	0.552032
P47911				1		0	0.464596	0.343087	-0.331145	0	3.92099	0.000119952	1.20086
Q5IRJ6				1		0	1.68101	0.0208443	-0.330824			1
P30412				1		0	0.997972	0.100468	-0.328626			1
Q9Z211				1		0	1.15004	0.0707888	-0.32721	0	0.727859	0.187129	-0.293828
Q9QUI0				1		0	0.935071	0.116126	-0.323112	0	0.210927	0.61528	-0.106187
Q9DBP5				1		0	1.26461	0.0543736	-0.321863	0	0.573778	0.266822	-0.334699
Q8C163				1		0	0.775128	0.167831	-0.31855			1
Q99JR1				1		0	2.87291	0.00133996	-0.317828	0	0.214378	0.61041	-0.0487779
Q8R086				1		0	1.55795	0.0276723	-0.313834	0	0.911577	0.122581	0.233226
Q9CZD5				1		0	0.676369	0.210684	-0.312129	0	0.449459	0.355256	-0.393906
Q8CFA2				1		0	1.53127	0.0294257	-0.309663	0	2.17971	0.00661141	-0.58643
Q9Z1Q2				1		0	0.320401	0.478189	-0.309454	0	0.781562	0.165363	0.168407
P55258				1		0	1.85853	0.0138506	-0.304708	0	2.01809	0.00959197	-0.689218
Q8BFZ9				1		0	0.347168	0.449606	-0.304353	0	2.2117	0.00614187	0.633678
Q9CQD1				1		0	0.466959	0.341225	-0.299422	0	0.268171	0.539299	-0.114561
Q6PDY2				1		0	0.450971	0.354021	-0.296073	0	3.27721	0.000528196	0.962963
Q78KK3				1		0	1.24057	0.0574689	-0.288047	0	4.47234	3.3702e-05	-0.782942
Q80UU9				1		0	0.252172	0.559536	-0.28787	0	1.37237	0.0424261	-0.3113
O35465				1		0	0.277854	0.527408	-0.282757	0	1.28584	0.0517793	0.279424
P35292				1		0	1.1837	0.0655092	-0.282529	0	0.442269	0.361186	-0.449808
B2RSH2				1		0	0.282342	0.521985	-0.281808			1
Q8BKC5				1		0	0.156334	0.697695	-0.27722	0	1.00553	0.0987339	0.669292
E9Q3G7				1		0	0.670798	0.213404	-0.275058			1
Q5RKZ7				1		0	1.907	0.0123881	-0.274306	0	0.968627	0.107491	-0.132253
Q8C779				1		0.0078689	0.269691	0.537414	-0.27168			1
Q8VCH0				1		0	1.03489	0.0922799	-0.270831	0	0.261686	0.547412	0.0839824
P40142				1		0	0.427409	0.373759	-0.269272			1
F7C846				1		0	1.64725	0.0225295	-0.264957	0	0.0884255	0.815783	0.0200244
Q3TML0				1		0	0.51686	0.304186	-0.26416	0	3.63632	0.000231035	0.609449
D3YZ54				1		0	0.533865	0.292506	-0.25934	0	0.449855	0.354932	-0.0997173
P97449				1		0	0.570109	0.269086	-0.25824			1
P35279				1		0	0.480319	0.330888	-0.254468	1	1.35475	0.0441823	100
P35279				1		0	0.480319	0.330888	-0.254468	0	0.851748	0.140686	-0.403859
P16858				1		0	0.319681	0.478982	-0.253302	0	4.0028	9.93569e-05	1.10843
A2AHX9				1		0	0.602371	0.249821	-0.252219			1
Q5SVG5				1		0	0.316947	0.482007	-0.250313			1
Q9CYV5				1		0	1.35122	0.0445427	-0.248114	0	0.478654	0.332159	-0.135482
P57780				1		0	0.393519	0.404093	-0.247857			1
P63028				1		0	0.196171	0.636545	-0.245079			1
P62204				1		0	0.477755	0.332847	-0.242318	0	2.26078	0.00548551	-2.73912
Q9WVM8				1		0	0.904855	0.124493	-0.241245	0	1.10905	0.0777954	0.305633
P46638				1		0	0.764378	0.172037	-0.241206	0	0.687687	0.205264	-0.247902
Q9JMH6				1		0	0.186923	0.650245	-0.239597	0	0.466409	0.341658	-0.0967945
Q61133				1		0	0.299606	0.501643	-0.237508			1
E0CXW2				1		0	0.199974	0.630994	-0.235463	0	0.533034	0.293067	-0.0977267
Q61171				1		0	0.755227	0.175701	-0.233922			1
Q62426				1		0.0097403	0.258019	0.552053	-0.231056	0.0029087	0.127679	0.745283	-0.227696
D3YVC9				1		0	0.867542	0.135662	-0.229938			1
Q80U63				1		0	0.478096	0.332586	-0.229451	0	2.00096	0.00997788	-0.305524
Q6GQS1				1		0	0.74329	0.180597	-0.228136	0	1.90432	0.0124647	-0.378427
Q9DCC7				1		0	0.720825	0.190185	-0.227294	0	0.785351	0.163926	-0.44541
Q9QXD6				1		0	0.402427	0.395889	-0.225708			1
Q9D009				1		0	1.11768	0.0762634	-0.225561	0	0.873525	0.133806	-0.830826
Q8BW00				1		0	0.464383	0.343255	-0.223663			1
Q9DAM5				1		0	0.520271	0.301807	-0.221246	0	1.74188	0.0181185	-1.40774
A8DUK4				1		0	0.257575	0.552618	-0.219714	0	0.0515331	0.88811	-0.0301289
Q5SV80				1		0	0.723395	0.189062	-0.219312	0	0.710451	0.194782	-0.264525
Q9D3P8				1		0	0.486842	0.325955	-0.217702			1
Q8CA44				1		0	0.953681	0.111255	-0.216948	0	1.85319	0.0140219	-0.861418
P28825				1		0	0.302083	0.498789	-0.214898			1
Q9D113				1		0	1.7092	0.0195344	-0.212706	0	1.26386	0.0544681	-0.854147
O55125				1		0	0.567974	0.270412	-0.210881	0	0.988278	0.102736	0.36316
Q64727				1		0	0.252551	0.559048	-0.206799	0.00059524	2.67594	0.00210894	1.03554
Q8VIK2				1		0	0.570955	0.268562	-0.205011	0	1.10524	0.078481	0.520391
Q8BK08				1		0	0.857679	0.138778	-0.20279	0	0.326087	0.471969	0.0739626
P35980				1		0	0.292124	0.510359	-0.200205	0	1.38004	0.0416831	0.626573
G3UW46				1		0	0.275593	0.53016	-0.19564			1
Q3THF9				1		0	0.550386	0.281588	-0.194481	0	0.470727	0.338278	0.273458
P14869				1		0	0.231856	0.586333	-0.193819	0	0.169051	0.677561	0.0616473
E9PWU7				1		0.0097593	0.683992	0.207018	-0.188311			1
Q3U4I7				1		0	0.409988	0.389056	-0.177381	0	1.73395	0.0184525	-0.242878
P58059				1		0	0.71432	0.193054	-0.177219	0	0.374656	0.422031	-0.149494
Q3UNZ8				1		0	0.812568	0.153969	-0.17605	0	1.44776	0.0356648	-0.302451
O54734				1		0	0.404069	0.394395	-0.166933	0	0.109586	0.776988	0.0327044
O88587				1		0	0.336423	0.460868	-0.165022	0	0.306607	0.49362	-0.120794
E9QJW0				1		0	0.421547	0.378838	-0.156226			1
Q99KR3				1		0	0.558026	0.276678	-0.153303	0	4.49623	3.18986e-05	-0.964552
P35279				1		0	0.24883	0.563858	-0.149446	1	1.35475	0.0441823	100
P35279				1		0	0.24883	0.563858	-0.149446	0	0.851748	0.140686	-0.403859
Q9CQE1				1		0	0.329904	0.467838	-0.148587	0	2.38095	0.0041596	-1.02406
Q8R0I0				1		0	0.233546	0.584055	-0.148185			1
Q6P9J9				1		0	0.353877	0.442714	-0.146692			1
Q99K67				1		0	0.599833	0.251285	-0.143165	0	1.65673	0.0220427	-0.405836
Q922H2				1		0	0.443602	0.360079	-0.142338			1
E9Q8R5				1		0	0.231577	0.586709	-0.140459			1
Q6P6M5				1		0	0.198863	0.632612	-0.138395	0	0.0742102	0.842927	-0.0630881
Q5I0W6				1		0.0059682	0.355645	0.440915	-0.137981			1
P62827				1		0	0.174173	0.669618	-0.137644			1
P05064				1		0	0.122834	0.753644	-0.132081			1
E9PY03				1		0	0.15352	0.702231	-0.129987	0	0.871927	0.134299	-0.927456
Q9D0L7				1		0	0.347969	0.448778	-0.128999	0	2.94948	0.00112338	0.485846
P45878				1		0.0013633	0.161665	0.689183	-0.126148	0	0.00435202	0.990029	0.00209209
Q8BHN3				1		0	0.351336	0.445312	-0.125882	0	0.724717	0.188488	0.240316
Q8BHN3				1		0	0.351336	0.445312	-0.125882	0	0.04663	0.898194	-0.0153571
O35386				1		0	0.246895	0.566376	-0.11825	0	4.3	5.01184e-05	-0.758897
Q8BLF1				1		0	0.220458	0.601924	-0.114957	0	1.48158	0.0329927	1.23624
D3Z2Y7				1		0	0.169282	0.677202	-0.114501			1
E9QLB8				1		0	0.245747	0.567875	-0.114128	0	3.28521	0.000518549	-1.22434
P14246				1		0	0.11377	0.769538	-0.114095			1
P68373				1		0	0.253565	0.557744	-0.11162			1
P56394				1		0	0.161734	0.689075	-0.107455	0	0.101925	0.790816	-0.0470023
Q9CPW3				1		0	0.35349	0.443108	-0.107408	0	0.183425	0.655504	-0.0830694
P18894				1		0	0.188783	0.647465	-0.105027			1
E9Q175				1		0	0.206638	0.621386	-0.103852			1
P10648				1		0	0.0974628	0.798982	-0.099062			1
O88986				1		0	0.548315	0.282934	-0.0974183	0	0.0476062	0.896177	0.0151526
Q8C6B0				1		0	0.195319	0.637796	-0.0960288	0	1.41603	0.0383683	-0.603919
Q8QZY2				1		0	0.48423	0.327921	-0.0950922	0	0.50154	0.315109	0.103965
Q9CQM2				1		0.0046854	0.0498986	0.891459	-0.0907369			1
Q8K1N1				1		0	0.298865	0.502499	-0.0903404	0	1.03747	0.0917338	-0.224329
O08966				1		0	0.231754	0.586471	-0.0882688			1
Q7TNS2				1		0	0.116686	0.764388	-0.084942			1
P17742				1		0	0.807846	0.155652	-0.0838632	0	1.45136	0.0353707	-0.408577
P56380				1		0	0.31651	0.482491	-0.0814033	0	1.53038	0.0294864	-0.471514
P68037				1		0	0.153498	0.702267	-0.0778374	0	0.793746	0.160788	0.918309
Q8K1C0				1		0	0.216167	0.607901	-0.0702071	0	2.51622	0.00304632	-1.69315
P17427				1		0	0.0636841	0.863607	-0.0701471			1
Q7TMV3				1		0	0.0995925	0.795074	-0.068154	0	2.11086	0.00774714	-0.636774
Q9Z2G9				1		0	0.142439	0.720379	-0.0492465	0	0.631053	0.233855	0.281461
Q9D2R8				1		0	0.0769748	0.837578	-0.0481236	0	1.25545	0.0555334	-0.719801
Q8R2Y8				1		0	0.167261	0.68036	-0.0479137	0	0.820046	0.15134	-0.184709
Q9QXD1				1		0	0.0918483	0.809379	-0.0465866	0	0.125138	0.749656	-0.0219577
Q8VCN5				1		0	0.0249221	0.94423	-0.0456646	0	2.05655	0.00877901	1.63706
E9PVN6				1		0	0.16636	0.681774	-0.0441669	0	1.40683	0.0391892	-0.307071
P70245				1		0.0053121	0.290306	0.5125	-0.0384911	0	1.01569	0.0964527	0.349743
P09103				1		0	0.0457695	0.899975	-0.0341382	0	2.37614	0.00420586	0.223576
D3YTP3				1		0	0.0708519	0.84947	-0.0339497	0	2.60356	0.00249139	-1.02767
Q8BN51				1		0	0.0678562	0.85535	-0.0330062	0	1.68327	0.0207362	-2.0701
Q923X4				1		0	0.0533008	0.884503	-0.0244872	0	0.412411	0.386892	0.23176
Q8CBY0				1		0	0.0426266	0.906512	-0.0198555	0	0.139257	0.725677	0.110181
P10639				1		0	0.0866983	0.819034	-0.0197611	0	2.01582	0.00964227	0.25372
Q3UQ84				1		0	0.0286436	0.936174	-0.0180141	0	2.50645	0.00311567	-0.390265
A2AQU8				1		0.0053298	0.0147288	0.966654	-0.0179202	0	2.12907	0.00742896	-0.674442
Q9D1G1				1		0	0.0697133	0.8517	-0.0168476	0	1.71659	0.0192047	-1.19539
Q8CAQ8				1		0	0.0547338	0.881589	-0.0157231	0	3.21093	0.000615281	-0.215936
Q8CAQ8				1		0	0.0547338	0.881589	-0.0157231	0	2.89445	0.00127511	-1.24152
Q91W43				1		0	0.0472232	0.896968	-0.0151236	0	2.18205	0.00657577	-0.453972
P80314				1		0	0.00755303	0.982759	-0.0114556			1
Q8BH80				1		0	0.0205501	0.953784	-0.0113622	0	0.517641	0.30364	-0.173696
Q91VN4				1		0	0.016126	0.963549	-0.00490427	0	0.441349	0.361952	0.387963
D3Z4X7				1		0	0.00273871	0.993714	-0.00389313			1
Q91XC9				1		0	0.00546907	0.987486	-0.00233462	0	0.361329	0.435182	0.137656
Q91WN4				1		0	0.00488571	0.988813	-0.00109797	0	0.417887	0.382043	-0.126231
Q99MS3				1		0	0.00205698	0.995275	0.000735217			1
Q9NYQ2				1		0	0.00393707	0.990976	0.00219465			1
O08914				1		0	0.00538762	0.987671	0.00472093	0	3.98049	0.000104595	-0.440061
P00375				1		0	0.0155067	0.964924	0.00720237			1
Q5BL07				1		0	0.0240498	0.946129	0.00868392	0	0.245292	0.568471	-0.126941
P24369				1		0	0.0556391	0.879753	0.017661	0	3.49077	0.000323023	1.22328
G3X8R0				1		0	0.034165	0.924347	0.0177019	0	2.6138	0.0024333	0.793969
Q9JKW0				1		0	0.0799117	0.831933	0.0183936	0	1.39873	0.0399277	0.957399
Q0VG49				1		0	0.180556	0.659848	0.0295202			1
Q9R0A0				1		0	0.0603628	0.870236	0.0312246	0	0.0756771	0.840084	0.0254594
S4R1J0				1		1	0.0307252	0.931697	0.0338114			1
Q9D0B5				1		0	0.0586096	0.873756	0.0343811	0	0.486164	0.326464	-0.140304
H7BWY3				1		0	0.203118	0.626444	0.040773	0	5.24656	5.66808e-06	-0.396625
Q3TDN2				1		0	0.0702941	0.850562	0.0416749	0	0.689658	0.204335	0.132498
B1AV77				1		0	0.267815	0.53974	0.0473362	0	2.23003	0.00588804	0.30529
Q9QYR7				1		0	0.0323854	0.928142	0.0485508	0	1.19655	0.0635985	-0.700899
Q8VHG0				1		0	0.15506	0.699746	0.0506775	0	1.87481	0.013341	0.434442
P61021				1		0	0.151084	0.70618	0.055351	0	3.21765	0.000605835	-1.37468
P35282				1		0	0.145681	0.715022	0.0553659	0	0.766048	0.171377	0.475848
Q8BWN8				1		0	0.145407	0.715473	0.0555393	0	2.05264	0.00885848	-0.517802
Q6ZQM8				1		0	0.242394	0.572276	0.057283			1
Q8JZV9				1		0	0.15817	0.694753	0.0619559			1
E9PZF0				1		0	0.26981	0.537267	0.0650084	0	0.253402	0.557954	0.0851032
Q9DBM2				1		0	0.142697	0.719951	0.0668495	0	0.582217	0.261688	-0.187763
Q9DC50				1		0	0.260529	0.548872	0.0690694	0	1.63305	0.0232781	-0.269699
Q9JIY8				1		0	0.1999	0.631103	0.0732386			1
O08691				1		0	0.157465	0.695881	0.0768535			1
Q9DCF9				1		0	0.0801752	0.831428	0.0832077	0	6.99763	1.00547e-07	1.59996
Q8BGV0				1		0	0.157584	0.695691	0.0884391	0	1.11486	0.0767617	0.296888
B1AUE5				1		0	0.136618	0.730099	0.0906039	0	0.996554	0.100797	0.224672
Q9D1I2				1		0	0.341757	0.455243	0.0922981	0	1.64773	0.0225045	0.950703
Q91XE4				1		0	0.342577	0.454384	0.0957748			1
F6TVX7				1		0	0.27416	0.531913	0.0959727	0	1.73194	0.0185379	-0.247349
Q9Z2W0				1		0	0.14505	0.716061	0.100347	0	0.0466988	0.898052	-0.0259362
Q9CY28				1		0	0.377169	0.419596	0.100914	0	1.93042	0.0117377	1.12051
G3XA48				1		0	0.903123	0.12499	0.105034	0	1.90332	0.0124933	-0.641979
O54749				1		0	0.0829934	0.826051	0.105085	0	0.390823	0.406609	0.11325
D5MCW4				1		0	0.241908	0.572917	0.106312	0.0063401	1.77699	0.0167113	-2.03403
Q8CG72				1		0	0.172354	0.672428	0.110125	0	0.107406	0.780897	0.0904235
L7N466				1		0	0.165419	0.683252	0.110521	0.0052053	0.0822894	0.827391	0.0673131
Q8BTN3				1		0	0.469815	0.338988	0.112372	0	0.0753663	0.840686	0.0188824
P59017				1		0	0.249149	0.563444	0.113357	0	0.288087	0.515125	-0.12977
Q922D8				1		0	0.306427	0.493825	0.115119	0	2.7924	0.00161286	0.764581
Q9WV96				1		0	0.886195	0.129959	0.117035	0	0.543769	0.285911	0.262045
Q9JIQ3				1		0	0.163279	0.686628	0.117699	0	0.315713	0.483378	0.140776
Q5SX49				1		0	0.0918187	0.809434	0.11853			1
Q922Q8				1		0	0.123433	0.752605	0.120806	0	0.213864	0.611133	0.0666941
Q8BJ64				1		0	0.622073	0.238741	0.121464	0	0.849223	0.141507	-0.0767025
V9GX21				1		0	0.467226	0.341015	0.121922	0	1.4092	0.0389765	-0.966816
Q9Z0S1				1		0	0.342017	0.45497	0.1266	0	0.661348	0.218098	-0.196795
P54869				1		0	0.123576	0.752356	0.12683	0	0.589288	0.257461	-0.061142
Q91WV7				1		0	0.213262	0.611982	0.128048			1
P63260				1		0	0.432532	0.369375	0.130208	0	0.276569	0.52897	0.103931
G5E8U6				1		0.0027082	0.152388	0.704065	0.131128	0	1.0783	0.0835023	-0.642023
Q9D2R6				1		0	0.317222	0.481701	0.131743	0	3.09984	0.000794619	-0.802934
Q3U7R1				1		0	0.229718	0.589226	0.135165	0	2.56649	0.00271338	0.687939
Q924L1				1		0	0.291184	0.511465	0.137642	0	2.57109	0.00268481	-0.716141
Q791V5				1		0	0.496644	0.318681	0.142732	0	7.79953	1.58662e-08	-0.991722
Q9JJG9				1		0	0.145701	0.714988	0.144504	0	2.79185	0.0016149	-1.46717
Q8BPT6				1		0	0.327494	0.470442	0.146228	0	2.39397	0.0040367	0.904813
F6TRQ3				1		0.0085079	0.262954	0.545815	0.153277			1
Q9CR98				1		0	0.235728	0.581128	0.153506	0	1.26324	0.0545459	0.568472
Q3UE92				1		0	0.699443	0.199782	0.154187	0	0.352493	0.444127	0.179804
P63001				1		0	0.345591	0.451241	0.155724			1
P53994				1		0	0.337031	0.460224	0.15898	0	0.0551401	0.880765	-0.0123498
Q8CBM2				1		0	0.110797	0.774824	0.161075	0	0.460945	0.345983	0.149175
P23927				1		0	0.430348	0.371238	0.165523			1
Q9CYK1				1		0	0.573789	0.266816	0.168981	0	0.263233	0.545465	0.0635974
Q91Y97				1		0	0.367699	0.428846	0.170972	0	2.23359	0.00584	0.286506
Q5SRC5				1		0	0.465052	0.342727	0.171851	0	0.559164	0.275953	-0.302006
Q9R1J0				1		0.009715	0.404063	0.394401	0.171895	0	3.90064	0.000125707	1.14022
P31786				1		0	0.242355	0.572328	0.172247	0	1.61109	0.0244854	0.644657
Q8VCF0				1		0.0059603	0.163192	0.686764	0.172607	0	0.52494	0.298579	-0.350159
E9PWV7				1		0	0.385569	0.411558	0.172818	0	0.528182	0.296359	0.260077
Q7TMS5				1		0	0.268343	0.539084	0.174063			1
Q60649				1		0	0.173298	0.670968	0.179524	0	0.811514	0.154343	0.170197
Q60766				1		0	0.770267	0.16972	0.182445	0	0.487752	0.325273	0.0939356
H3BKM0				1		0	0.288006	0.515221	0.186836			1
Q8CFJ7				1		0	0.913371	0.122076	0.191085	0	2.02011	0.00954745	0.829303
Q9EPL9				1		0	0.474981	0.33498	0.193559	0	0.918576	0.120621	0.313719
Q925N0				1		0	0.562702	0.273715	0.195306	0	1.55749	0.0277021	0.289109
Q60928				1		0	0.403908	0.39454	0.195368			1
G5E8T9				1		0	0.732373	0.185194	0.197913	0	1.58069	0.0262607	0.497612
P46425				1		0	0.416479	0.383284	0.198257			1
O88952				1		0	0.277804	0.527468	0.203496			1
Q99LC9				1		0	0.612411	0.244112	0.210322	0	5.41268	3.86655e-06	1.05212
Q64521				1		0	0.589222	0.2575	0.211579	0	0.199135	0.632215	-0.0823111
P35278				1		0	0.537044	0.290373	0.222459	0	0.129247	0.742597	0.0676431
D3YXL1				1		0	0.637056	0.230645	0.223748			1
Q6DYE8				1		0	0.374642	0.422044	0.22408			1
Q8R2R6				1		0	0.553159	0.279796	0.225636	0	1.13853	0.0726895	-0.616118
Q9D7A8				1		0	0.785149	0.164003	0.225934	0	0.926894	0.118333	0.172321
Q9CR57				1		0	0.58392	0.260663	0.229189	0	0.654469	0.22158	0.425712
Q8K0L3				1		0	2.56483	0.00272379	0.229573	0	0.395683	0.402084	-0.161372
Q3TXV4				1		0	1.57233	0.0267712	0.229958			1
Q91XF0				1		0	0.724199	0.188713	0.231442	0	0.209367	0.617495	0.0586198
Q922Z0				1		0	0.570702	0.268719	0.23321			1
Q91VB8				1		0	0.344445	0.452433	0.233394	0	1.44922	0.0355448	0.360065
Q922G0				1		0	0.859961	0.138051	0.233528			1
Q64462				1		0	1.60585	0.0247827	0.236913			1
D3Z0G0				1		0	0.456912	0.349211	0.237706			1
Q9CWB7				1		0	0.621651	0.238973	0.241552	0	1.18069	0.0659644	-0.498086
Q9DCP4				1		0	0.715227	0.192652	0.244256			1
Q9CZW5				1		0	0.758277	0.174471	0.245691	0	1.85202	0.0140598	-0.459994
Q5SZ93				1		0	0.21146	0.614525	0.247814			1
P35285				1		0	1.09947	0.0795297	0.251287			1
P35276				1		0	0.208065	0.619349	0.256163			1
Q61847				1		0	0.486446	0.326253	0.258143			1
K3W4L7				1		0	0.61197	0.24436	0.263037	0	0.329265	0.468527	0.0811026
Q61411				1		0	0.501504	0.315135	0.266307			1
Q8BFR5				1		0	1.14197	0.072116	0.266623	0	0.128447	0.743966	0.0333069
Q6PF96				1		0	1.34955	0.044715	0.268131			1
P35802				1		0	0.336378	0.460916	0.268391			1
Q9CR63				1		0.0027045	0.264833	0.54346	0.269833	0	0.818372	0.151924	-0.32905
P62073				1		0	0.763955	0.172205	0.275909	0	0.685762	0.206176	-0.376265
Q921L3				1		0.0040404	0.73033	0.186067	0.279331	0	0.0499878	0.891276	0.0243373
Q91VA0				1		0	1.19536	0.063773	0.27962	0	5.20489	6.23893e-06	-0.76376
Q61391				1		0	0.366352	0.430178	0.285445			1
E9QN99				1		0	0.668423	0.214574	0.287095	0	0.363745	0.432768	0.108019
Q3TJI8				1		0	0.49816	0.317571	0.293111	0	0.934129	0.116378	-0.227965
Q9QXY9				1		0	0.52023	0.301835	0.294433	0	0.134076	0.734385	0.0376823
Q9DCA2				1		0	0.965285	0.108322	0.296087			1
Q78JN3				1		0	0.726066	0.187903	0.299861			1
P14094				1		0	0.836094	0.14585	0.300591			1
P14211				1		0	0.20238	0.627509	0.302025	0	0.408613	0.39029	0.0812038
Q8BXK9				1		0	0.170897	0.674687	0.30226			1
Q99JB2				1		0	0.666222	0.215664	0.304363	0	2.32757	0.00470358	0.428439
P50285				1		0	1.01727	0.0961023	0.304451	0	4.26021	5.49281e-05	1.11156
Q8BGA8				1		0	1.01184	0.0973104	0.309977	0	2.88817	0.00129368	-0.311167
Q8R216				1		0	0.646431	0.225719	0.311901	0	0.890483	0.128682	-1.18519
Q8CFZ5				1		0	0.703973	0.197709	0.319231			1
Q9DCN2				1		0	1.0667	0.0857628	0.321538	0	1.95523	0.0110859	-0.512726
P51863				1		0	0.49159	0.322411	0.322838	0	1.30561	0.0494755	0.645089
E9Q7G1				1		0	0.674659	0.211515	0.327742	0	0.207759	0.619785	0.168971
Q8BZ09				1		0	1.30328	0.0497421	0.33107	0	1.03851	0.091514	-0.315186
Q9JLJ2				1		0	1.70468	0.0197388	0.331599	0	0.0165393	0.962633	0.00581574
J3QMX0				1		0	0.950564	0.112056	0.334459	0	2.82958	0.00148054	-1.43313
Q920R6				1		0	0.551049	0.281158	0.340588			1
Q78YY6				1		0	1.17599	0.0666815	0.341985	0	1.39157	0.0405914	-1.51369
D3Z7P2				1		0	0.23259	0.585343	0.344185			1
Q9CPW2				1		0	2.17779	0.00664059	0.347784	0	0.660792	0.218378	-0.250048
Q9Z2V4				1		0	0.305139	0.495292	0.34786			1
Q91V64				1		0	0.354537	0.442041	0.34967			1
P37040				1		0	0.604244	0.248746	0.350872	0	0.198383	0.633311	-0.0559074
E9QLB2				1		0	3.99326	0.000101564	0.354289	0	0.507914	0.310518	0.237536
Q641P0				1		0	0.265925	0.542095	0.361906	0	0.453504	0.351962	-0.190302
P42925				1		1	0.321088	0.477432	0.366504			1
Q5U5I3				1		0	0.966744	0.107958	0.370879	0	6.04806	8.95249e-07	2.22193
Q8JZU2				1		0	1.08575	0.0820821	0.371172	0	6.09115	8.10679e-07	0.588924
Q3U125				1		0	1.45958	0.0347076	0.373066	0	1.12265	0.0753971	-0.463588
O88576				1		0	0.525972	0.297871	0.375014			1
Q3UNX5				1		0	1.55137	0.0280948	0.375316	0	7.36884	4.27716e-08	-0.23455
P34884				1		0	1.43934	0.0363629	0.375337	0.0034863	3.51665	0.000304333	-1.27763
Q99N92				1		0	3.32373	0.000474537	0.378205	0	1.69549	0.0201609	-0.793706
P63242				1		0	2.46628	0.00341758	0.381048	0	2.54953	0.00282143	2.75178
Q9DBK0				1		0	1.30568	0.0494678	0.388525	0	2.21366	0.00611415	-0.77159
P26040				1		0	0.575982	0.265472	0.39178			1
Q9WV55				1		0	0.703803	0.197787	0.392174	0	1.88374	0.0130695	0.487322
Q8VEA4				1		0	1.06225	0.0866472	0.392718	0	1.6492	0.0224285	0.665164
A2AKK5				1		0	2.20986	0.00616799	0.394824	0	0.638247	0.230013	0.118099
Q60931				1		0	1.94976	0.0112263	0.3986	0	0.317908	0.480941	-0.176999
Q8VCM5				1		0	0.701593	0.198796	0.404599	0	1.50825	0.031028	0.657038
Q60930				1		0	1.79412	0.0160648	0.408917			1
Q8BGD4				1		0	0.595457	0.25383	0.411046			1
O35488				1		0	1.8384	0.0145078	0.414252	0	0.31008	0.489688	-0.125049
P61358				1		0	0.840463	0.14439	0.416227	0	2.38295	0.00414046	0.556034
Q8BGI5				1		0	1.53502	0.0291731	0.419247	0	0.252679	0.558883	-0.12102
E0CXB9				1		0	0.485371	0.327061	0.42143			1
Q91V41				1		0	1.17039	0.067547	0.424851	0	0.927246	0.118237	-0.346205
Q9CPX7				1		0	0.997988	0.100464	0.425617	0	0.752435	0.176834	-0.262233
Q91WG3				1		0	1.51817	0.0303267	0.427518	0	0.367278	0.429262	0.326444
P62880				1		0	1.00203	0.0995345	0.429379			1
Q62433				1		0	1.33067	0.0467011	0.441653			1
Q9JII6				1		0	1.47247	0.0336926	0.442315	0	0.00801314	0.981718	0.00198391
Q9CZ83				1		0	1.11469	0.0767906	0.443854	0	0.580154	0.262934	-0.189121
E9Q0W2				1		0	0.436939	0.365646	0.44656			1
P28843				1		0	0.824314	0.14986	0.452373	0	0.22566	0.594757	-0.116213
P55096				1		0	2.52994	0.00295161	0.461183	0	1.22037	0.0602041	-0.5053
Q8JZZ0				1		0	0.989097	0.102542	0.476668	0	3.04406	0.000903517	0.859789
E9PZ00				1		0	0.316834	0.482133	0.491315	0	0.462452	0.344785	-0.304242
A2AL50				1		0	1.52817	0.0296364	0.493422			1
E9QN44				1		0	1.35454	0.0442036	0.512477	0	6.04176	9.08316e-07	-0.848604
P84078				1		0	1.35594	0.0440613	0.513059	0	0.842945	0.143567	0.627907
Q9CPS6				1		0	1.87334	0.0133864	0.517716			1
P62900				1		0	1.11883	0.0760623	0.520757	0	1.98307	0.0103976	-0.302245
P10126				1		0	1.6341	0.023222	0.522398	0	0.595552	0.253775	-0.203541
O08547				1		0	1.49103	0.0322829	0.523245	0	0.916614	0.121168	0.29027
Q9CPZ8				1		0	2.01328	0.00969891	0.525783	0	0.051518	0.888141	-0.0309297
Q8BVN4				1		0.0053262	0.55361	0.279505	0.528522	0.0068221	0.413351	0.386054	0.232024
Q504M2				1		0	1.16944	0.0676948	0.529723	0	0.0950666	0.803403	-0.0162125
Q9JIY7				1		0.0085134	1.31957	0.0479101	0.53002			1
P50518				1		0	1.10213	0.0790433	0.530251			1
Q9D1D4				1		0	1.18512	0.0652954	0.530479	0	1.9064	0.012405	0.918451
Q9DCI9				1		0	1.22594	0.0594375	0.530491	0	0.553127	0.279816	-0.213475
Q9CQ22				1		0	1.07195	0.084732	0.540157	0	1.33328	0.0464211	-0.761322
Q02013				1		0	1.04382	0.0904027	0.540471			1
Q9Z2J0				1		0	1.31181	0.0487744	0.541998			1
E9Q4F9				1		0.0096962	0.585954	0.259445	0.542014			1
Q9R0M6				1		0	2.40362	0.00394803	0.544864	0	0.935335	0.116055	-0.23554
Q8VCG1				1		0	1.48216	0.0329489	0.545127			1
Q8CAQ8				1		0	0.591505	0.25615	0.548413	0	3.21093	0.000615281	-0.215936
Q8CAQ8				1		0	0.591505	0.25615	0.548413	0	2.89445	0.00127511	-1.24152
P14115				1		0	0.668677	0.214449	0.550448	0	1.17827	0.0663329	0.900851
Q9DBN4				1		0	1.05385	0.0883376	0.565429			1
Q9D8L3				1		0	2.42764	0.00373557	0.56611	0	0.892421	0.128109	0.219513
A2BIN1				1		0	0.816527	0.152571	0.566252	0	1.96566	0.0108228	1.2287
P98192				1		0	2.02978	0.00933736	0.566801	0	1.6979	0.0200495	-1.40557
D3Z712				1		1	0.581136	0.26234	0.570497			1
Q8CAV0				1		0.0040323	2.80399	0.00157039	0.574433			1
Q8C1Q6				1		0	1.77126	0.0169331	0.575586	0	0.0740442	0.843249	0.0421286
Q9DCN1				1		0	0.873931	0.133681	0.584878	0	0.58015	0.262936	0.25911
Q9DB70				1		0	1.3158	0.0483283	0.590567	0	0.78486	0.164112	-0.486566
Q3V460				1		0	1.11901	0.0760317	0.59079	0	1.97158	0.0106762	0.908737
Q6P9L6				1		0.0046917	0.82591	0.14931	0.59112			1
P12815				1		0	1.06889	0.0853324	0.59158	0	2.3356	0.00461745	1.29814
F7CJS8				1		0	0.340274	0.4568	0.592063			1
Q9JIW9				1		0	1.7698	0.0169901	0.59262			1
P61110				1		0	0.974313	0.106093	0.593249			1
Q3THE2				1		0	0.794448	0.160528	0.600241	0	0.938815	0.115129	-0.207548
Q91WU0				1		0	2.1981	0.00633725	0.603505	0	0.718169	0.191351	-0.137636
E9PYL9				1		0	2.6003	0.00251016	0.605952			1
F6QKK2				1		0	1.32125	0.0477259	0.614736	0	1.46318	0.0344209	0.874337
Q9CQU8				1		0	1.97586	0.0105716	0.619618	0	0.0693134	0.852485	0.0464082
P27773				1		0	1.01491	0.0966251	0.622295	0	1.88229	0.0131131	0.294473
Q8VCZ9				1		0	2.01512	0.00965777	0.623497	0	1.56029	0.027524	-0.294999
P67984				1		0	1.49422	0.0320463	0.623503	0	1.44253	0.0360965	0.388009
H7BWY6				1		0	0.687356	0.20542	0.625722	0	0.452501	0.352776	-0.389403
Q6PHN9				1		0	2.28485	0.0051898	0.625738	0	0.206117	0.622133	0.117519
D3YYM6				1		0	0.838197	0.145145	0.635243	0	2.03363	0.00925494	0.634636
Q91V76				1		0.00068306	1.14363	0.0718409	0.645394			1
E9PUY1				1		0.0097529	1.89524	0.012728	0.646792			1
Q9D2V6				1		0	0.697693	0.200589	0.66315			1
Q9DBG1				1		0	1.85842	0.0138542	0.668472	0	0.180485	0.659957	0.0376833
P63037				1		0.00068353	0.543571	0.286041	0.674433	0	3.5574	0.000277076	1.801
P62814				1		0	0.995914	0.100945	0.675609			1
O08715				1		0.0026954	0.798178	0.159155	0.681836	0	1.82145	0.0150852	0.454975
P14152				1		0	1.63832	0.0229974	0.733862	0	0.100973	0.79255	0.0255298
Q99P30				1		0	1.72851	0.0186851	0.736034	0	1.59958	0.0251431	0.260732
Q9D7P6				1		0	1.97566	0.0105765	0.736845	0	3.57148	0.00026824	-0.833644
E9Q7E1				1		0	0.805235	0.15659	0.739816			1
P35979				1		0	3.23674	0.000579771	0.741006	0	3.73306	0.0001849	1.30497
Q8VC48				1		0	1.65754	0.022002	0.743016	0	1.12649	0.0747317	0.505873
Q3TFT3				1		0	1.28275	0.0521499	0.745271	0.0084698	1.35475	0.0441823	-100
P23589				1		0	1.43041	0.0371183	0.751826	0	0.0563814	0.878251	-0.0291752
P15532				1		0	4.00594	9.86415e-05	0.759107	0	0.20693	0.62097	0.197333
P58137				1		0	2.48954	0.00323939	0.775335	0	1.63446	0.023203	0.183085
Q0VDM6				1		0	0.799679	0.158606	0.792799			1
Q8VC69				1		0	0.820232	0.151275	0.804102			1
P84096				1		0	2.77865	0.00166475	0.820144	0	3.84527	0.000142801	1.13549
B8QI35				1		0.0078999	1.05463	0.0881791	0.826452			1
H3BKH6				1		0	3.07452	0.000842323	0.841161			1
D3YTT4				1		0.0046791	0.482246	0.329423	0.843471			1
O88425				1		0	1.45757	0.0348684	0.860632	0	2.68059	0.00208646	-0.883824
P61089				1		0	1.22504	0.0595608	0.868467	0.0005963	0.0525807	0.885971	0.046032
O70503				1		0	1.69603	0.0201358	0.874625	0	3.87427	0.000133577	1.13649
O88623				1		0	2.36298	0.00433531	0.88365			1
P62874				1		0	2.12354	0.00752423	0.883929			1
Q564G0				1		0	2.87449	0.00133509	0.884811			1
Q9QXT0				1		0	2.5663	0.00271458	0.89042	0	0.570834	0.268637	-0.213053
P17897				1		0	1.64126	0.0228424	0.901953	0	0.0739213	0.843488	-0.0857254
Q99KF1				1		0	1.01958	0.0955921	0.905745	0	0.573019	0.267289	0.309427
O55022				1		0	2.00178	0.00995908	0.906305	0	2.5194	0.00302414	-0.443161
Q8BH78				1		0.0053333	1.60762	0.024682	0.919505	0	0.228106	0.591417	0.121861
Q6ZQI3				1		0	2.41793	0.00382006	0.940492	0	4.94157	1.14401e-05	1.12565
Q9WV85				1		0	1.84089	0.0144247	0.94984	0	0.0198386	0.955348	0.01452
Q9DCL4				1		0	0.997236	0.100638	0.957811	0	1.5126	0.0307184	1.19857
Q9CR51				1		0	2.02872	0.00936	0.960361	0	0.606113	0.247678	1.08073
Q9CR67				1		0	1.39058	0.0406838	0.962806			1
P61028				1		0	1.98763	0.010289	0.967814	0	0.251456	0.56046	-0.170934
D3Z0M4				1		0	2.67034	0.00213628	0.976339	0	0.0115292	0.973802	0.00613795
Q9ERI2				1		0	2.05049	0.00890236	0.979283			1
P62835				1		1	1.61425	0.0243081	0.999587	1	0.29011	0.512731	0.289578
Q9CQQ0				1		0	1.8021	0.0157724	1.00277	0	1.2864	0.0517131	-0.349336
P26043				1		0	1.22536	0.0595163	1.01298	0	0.546931	0.283837	0.566542
E9QAZ2				1		0	1.93079	0.0117277	1.02046	0	2.74322	0.00180624	0.899086
Q91YQ5				1		0	1.51244	0.0307295	1.0289	0	0.410114	0.388943	0.104471
Q3U276				1		0	2.2862	0.00517367	1.02997	0	0.488029	0.325065	0.331035
Q91WR5				1		0	1.03896	0.0914202	1.03388			1
D3Z2F7				1		0	1.89442	0.0127521	1.06918			1
P0DJF2				1		0.00068399	2.97958	0.00104814	1.07097			1
G3UW41				1		0	1.48875	0.032453	1.09937			1
P62717				1		0	1.78421	0.0164358	1.10137	0	0.922848	0.119441	0.462994
Q923I7				1		0	1.77306	0.0168633	1.13711			1
Q5FW57				1		0	1.17721	0.0664951	1.14053	0	3.82312	0.000150274	-0.741278
P50516				1		0	2.62677	0.00236175	1.14256	0	1.35475	0.0441823	100
D3Z5B1				1		0	2.21907	0.00603854	1.15382	0	1.6505	0.0223614	0.912617
Q6ZWR6				1		0.0046823	1.60894	0.024607	1.17789	0.0023406	1.22302	0.0598386	1.03798
B8JI96				1		0	2.35481	0.00441768	1.18338	0	0.420662	0.37961	0.59732
Q8BGG9				1		0	2.58545	0.00259748	1.18487	0	1.55976	0.0275575	1.85029
P62331				1		0	1.18388	0.0654819	1.20547	0	0.588959	0.257656	-0.406157
Q04646				1		0	3.04623	0.000899012	1.20582			1
Q99NF1				1		0	3.06625	0.000858518	1.22816	0	0.510251	0.308851	-0.100575
Q9CQM8				1		0.0046885	1.11731	0.0763285	1.22847	0	0.169287	0.677193	0.078566
O70218				1		0.0085023	1.4531	0.0352289	1.23798			1
Q9D7N9				1		0	1.8804	0.0131705	1.24826	0	2.68811	0.00205064	0.447621
Q78RX3				1		0	2.339	0.00458144	1.26266	0	0.866452	0.136003	-0.353705
Q3UFY8				1		0.00068493	2.86905	0.00135193	1.27282	0	3.22847	0.000590924	-0.790914
O88552				1		0	1.70373	0.0197818	1.2742			1
P70441				1		0	1.62639	0.0236378	1.28483	0	0.490965	0.322876	-0.140082
P16125				1		0	1.6561	0.0220749	1.29321			1
Q58EV3				1		0	1.6792	0.0209315	1.30784	0	2.1485	0.00710394	0.998975
Q99PT1				1		0	3.17046	0.000675371	1.32438			1
Q9CQI6				1		0	0.93128	0.117144	1.32528			1
Q3V117				1		0.0097025	1.50783	0.0310577	1.35323	0	0.489958	0.323625	0.245992
E9QNH7				1		0	2.12358	0.00752342	1.39303			1
Q07813				1		0	1.46474	0.0342973	1.39684	0	1.94925	0.0112397	-1.40706
P59999				1		0	1.76511	0.0171749	1.44068	0	1.29994	0.0501256	0.977598
Q64471				1		0	2.12736	0.00745829	1.45141	0.0017657	2.89166	0.00128334	1.97307
Q5RI75				1		1	1.22224	0.0599466	1.48599			1
Q5RL79				1		0	1.06136	0.0868236	1.50376	0	0.155859	0.698459	-0.165205
A2AH27				1		0	1.09548	0.080264	1.50598			1
Q91WG0				1		0	2.37039	0.00426194	1.5349	0	7.96165	1.09233e-08	0.847104
Q6ZWZ7				1		0.0027137	1.79459	0.0160478	1.54448	0	0.173996	0.66989	-0.0762478
A2ASZ8				1		0	1.17225	0.0672595	1.64816	0	1.96639	0.0108046	-0.272086
Q99N84				1		0	3.53095	0.000294473	1.70915	0	1.39966	0.0398417	0.612283
P59240				1		0.0084912	2.48978	0.00323761	1.71408			1
P97298				1		0.0020422	1.44365	0.0360037	1.74047			1
P26041				1		0	2.25571	0.00555	1.79285			1
F8WHQ8				1		0	1.86653	0.0135978	1.80658			1
A2ADF7				1		0	3.8874	0.000129599	1.91969			1
Q8VCM4				1		0	1.90643	0.0124042	1.95068	0	0.211151	0.614963	-0.105485
P61750				1		0	2.41111	0.00388052	1.96414	0	0.519474	0.302361	-0.19327
P62911				1		0	1.40384	0.0394602	2.04747	0	0.545277	0.28492	0.324404
Q9DD20				1		0	2.19662	0.00635888	2.07229	0	2.32363	0.00474643	1.07152
Q9JM62				1		0	3.58006	0.000262992	2.09861	1	1.77049	0.0169631	-100
Q9JM62				1		0	3.58006	0.000262992	2.09861	0	0.375097	0.421602	0.133453
O70404				1		0	1.89299	0.0127942	2.3715	0	0.0687501	0.853591	0.038771
Q01768				1		1	4.00222	9.94907e-05	2.39784			1
Q91ZU6				1		0.0097656	1.35851	0.0438019	2.41801			1
Q8BZN7				1		1	3.29857	0.000502845	2.58108			1
Q9CY50				1		0	2.0124	0.00971848	2.59467	0	4.45548	3.50361e-05	0.665384
Q8BHT6				1		1	2.56906	0.00269735	2.62134			1
Q02257				1		0	1.13357	0.0735247	2.81666			1
Q6PD26				1		0	1.37165	0.0424959	3.03096	0	1.9035	0.0124882	-0.955244
B0R029				1		0	3.25272	0.000558836	3.035			1
Q9Z1G3				1		0	4.15613	6.98022e-05	100			1
Q9WVL3				1		0.0053156	4.03284	9.27174e-05	100			1
K3W4Q8				1		0	3.97032	0.000107072	-100			1
Q3V0K9				1		0.007874	3.8842	0.000130556	-100			1
B8JKU6				1		0	3.86717	0.000135778	-100	0	0.826886	0.148975	-1.13084
Q9CYF5				1		0	3.85343	0.000140143	-100	0	0.301768	0.499151	0.181766
P15864				1		0	3.84144	0.000144065	100			1
P57716				1		0.0027119	3.79244	0.000161272	100			1
P61804				1		0	3.79037	0.000162043	-100	0	0.124768	0.750294	0.0547353
E9QPE7				1		0	3.74962	0.000177982	100			1
Q01853				1		0	3.60409	0.000248837	100	0	1.83217	0.0147175	0.527294
P09242				1		0	3.60247	0.000249764	100			1
B2KF92				1		0	3.57322	0.000267163	100			1
M0QWY0				1		0	3.23147	0.000586857	-100	0	1.50111	0.0315421	0.695265
Q9Z110				1		0	3.05021	0.000890816	100	0	1.62673	0.0236192	2.2545
Q8K2I4				1		0	2.98721	0.00102989	100	0	0.181642	0.6582	0.154331
Q62470				1		0	2.52136	0.0030105	100			1
J3QM82				1		1	2.46037	0.00346438	100			1
Q9D0Y8				1		0.004676	2.46019	0.00346586	100	0	0.353009	0.4436	0.366241
Q8K126				1		0	2.45948	0.00347156	-100	0	0.742376	0.180977	-0.856407
P62259				1		0	2.45871	0.0034777	100			1
D3Z7J3				1		0	2.45795	0.0034838	-100			1
J3QJX3				1		0	2.45291	0.0035244	100	0	4.12724	7.4603e-05	1.08393
Q9D1K2				1		0	2.44947	0.00355243	100	0	2.44153	0.00361801	-100
Q64442				1		0	2.44817	0.00356309	100	0	1.51967	0.0302223	0.540047
B5THE2				1		0	2.44748	0.00356879	100			1
G5E8U1				1		0	2.44413	0.00359644	100			1
A2AC16				1		0	2.44166	0.00361691	-100	0	1.35475	0.0441823	100
Q9JLJ5				1		0	2.44131	0.00361984	100	0	0.298739	0.502645	0.268881
Q9QWR8				1		0	2.437	0.00365598	100	0	1.12791	0.074489	-0.516287
Q99MY8				1		1	2.42662	0.00374437	100			1
P21614				1		0	2.42554	0.00375368	-100	0	0.564982	0.272281	0.127918
Q3U4P5				1		0	2.42463	0.00376154	100			1
Q7TNL9				1		0	2.42105	0.00379275	100	0	0.898994	0.126185	1.0051
Q9Z1W8				1		1	2.40781	0.00391011	-100			1
Q9Z0S6				1		0	2.40169	0.00396564	100			1
E9Q9C5				1		0	2.37474	0.00421946	100			1
Q3SXD2				1		1	2.37296	0.0042368	100			1
Q8CCH2				1		0	2.3713	0.00425307	100	0	0.695781	0.201474	-0.569907
Q8BW66				1		0	2.36147	0.00435041	100	0	1.35475	0.0441823	-100
Q9D1Q4				1		0	2.34401	0.00452886	100	0	1.58854	0.0257905	-1.17135
Q6DFW4				1		1	2.32616	0.0047189	100			1
O70577				1		0	2.32512	0.00473016	100			1
Q9D1F9				1		0	2.26219	0.00546776	-100	0	0.166172	0.682069	-0.0824147
P63087				1		0	2.24423	0.00569864	-100			1
Q3THW5				1		0	2.21261	0.00612894	100			1
Q99MV7				1		0.0097466	2.10946	0.00777208	-100			1
Q8K248				1		0	2.04969	0.00891877	100			1
O88968				1		0	2.04569	0.00900144	100			1
G3X9C2				1		0	2.01955	0.0095598	-100			1
P14069				1		1	2.00457	0.00989525	100			1
P11589				1		1	2.00136	0.00996863	100	0.004065	0.379454	0.417394	0.436212
Q3UUQ7				1		0.0027155	1.94619	0.0113189	100	0	0.0412946	0.909296	0.039401
P35505				1		0.0096899	1.94294	0.011404	100	0	0.889105	0.129091	0.617766
P11714				1		0	1.86035	0.0137926	100	0	1.21303	0.0612311	-0.250211
E0CYS0				1		0.0053227	1.77812	0.0166677	100			1
Q9QYE3				1		1	1.7471	0.0179018	100			1
A2AFF6				1		1	1.35475	0.0441823	100			1
Q8C4G3				1		0.0066007	1.35475	0.0441823	100			1
A2ATM9				1		1	1.35475	0.0441823	100			1
F6QQP6				1		0.0078844	1.35475	0.0441823	100			1
E9QAT6				1		0	1.35475	0.0441823	-100			1
D3YTQ5				1		0	1.35475	0.0441823	100			1
D3YUC2				1		1	1.35475	0.0441823	100			1
D3YYT1				1		0.0097276	1.35475	0.0441823	-100	0	7.72953	1.86409e-08	-2.82512
D3Z3F7				1		0	1.35475	0.0441823	100	0	1.25213	0.0559589	1.74154
D3Z4B4				1		1	1.35475	0.0441823	-100			1
D6RHN2				1		0.0013643	1.35475	0.0441823	100			1
D6RI20				1		0	1.35475	0.0441823	100	0	0.654449	0.22159	-0.68127
E9PVS5				1		0	1.35475	0.0441823	100	0	1.76785	0.0170666	-1.07011
E9Q7P9				1		0	1.35475	0.0441823	100			1
E9QMW9				1		0	1.35475	0.0441823	100			1
E9QND8				1		1	1.35475	0.0441823	-100			1
O89017				1		0	1.35475	0.0441823	100	0	2.19337	0.0064067	-1.17011
P06797				1		0	1.35475	0.0441823	100	0	1.26229	0.0546645	-0.692412
Q8R1A8				1		0	1.35475	0.0441823	-100			1
P23780				1		0	1.35475	0.0441823	100	0	2.89617	0.00127007	-1.69727
P25688				1		0	1.35475	0.0441823	-100	0	0.560335	0.27521	-0.148207
P50481				1		1	1.35475	0.0441823	100			1
P56371				1		0	1.35475	0.0441823	-100			1
P60322				1		1	1.35475	0.0441823	100			1
P61211				1		0	1.35475	0.0441823	100			1
P62342				1		0	1.35475	0.0441823	100	0	0.446863	0.357385	0.185079
P62492				1		0.0040296	1.35475	0.0441823	-100			1
P62918				1		0.0027064	1.35475	0.0441823	-100	0	3.84984	0.000141306	0.774275
P97465				1		1	1.35475	0.0441823	-100			1
Q05421				1		0.0097087	1.35475	0.0441823	100	0	0.927254	0.118235	0.25431
Q0VBB0				1		0.0046729	1.35475	0.0441823	100			1
Q3TYT1				1		1	1.35475	0.0441823	100			1
Q64191				1		0	1.35475	0.0441823	100	0	0.846722	0.142324	-0.293689
Q64441				1		0	1.35475	0.0441823	100			1
Q6IR34				1		1	1.35475	0.0441823	-100			1
Q6P264				1		1	1.35475	0.0441823	-100			1
Q7TMR0				1		0	1.35475	0.0441823	100	0	0.432714	0.369221	-0.569719
Q80V42				1		0.0040377	1.35475	0.0441823	100			1
Q80VL1				1		0	1.35475	0.0441823	100	0	1.50706	0.031113	1.91091
Q8C3X8				1		0.0065963	1.35475	0.0441823	100			1
Q8QZW3				1		0	1.35475	0.0441823	-100			1
Q8VDJ3				1		0.0027009	1.35475	0.0441823	100	1	0.449929	0.354872	-0.784813
Q91WU2				1		0.0079051	1.35475	0.0441823	100			1
Q920A5				1		0	1.35475	0.0441823	100	0	0.697257	0.20079	-0.436166
Q99J25				1		0.006592	1.35475	0.0441823	-100			1
Q99J56				1		0.00068446	1.35475	0.0441823	100	0	1.29843	0.0503005	-0.378068
Q99K41				1		0	1.35475	0.0441823	100			1
Q9DC29				1		0.0078947	1.35475	0.0441823	100	0	0.731256	0.185671	0.363237
Q9EP69				1		0	1.35475	0.0441823	100	0	3.30528	0.000495127	0.471089
Q9WVJ3				1		0	1.35475	0.0441823	100	0	0.415232	0.384386	-0.207294
S4R2I9				1		1	1.35475	0.0441823	100			1
E9PX95				1		1		1	-100			1
E9Q7X4				1		1		1	-100			1
E9Q6Q4				1		0		1	-100			1
Q3TQN1				1		0		1	-100			1
Q8VCN3				1		0		1	-100			1
P27661				1		0		1	-100			1
Q5FW60				1		0		1	-100	0	0.780476	0.165777	0.258618
Q9CZ57				1		0		1	-100	0	1.15026	0.0707515	-0.612399
Q8R033				1				1		0.00059277	5.86781	1.35578e-06	100
G5E8H9				1				1		0	4.69126	2.03582e-05	-1.79986
Q80VP5				1				1		0	5.15167	7.05229e-06	-0.978793
Q571F8				1				1		0	6.06883	8.53429e-07	-0.887069
K7N6C2				1				1		0	4.51342	3.06608e-05	-0.762637
Q91YW3				1				1		0	5.98225	1.04171e-06	0.407975
F6TLV3				1				1		0	7.97286	1.06449e-08	0.472645
E9PXX7				1				1		0	4.6035	2.49172e-05	0.517731
D3YU17				1				1		0	4.71535	1.92599e-05	0.557073
O35490				1				1		0	5.04666	8.98131e-06	0.608036
Q9DBW0				1				1		0	4.76039	1.73623e-05	0.620491
P41317				1				1		0	5.69722	2.00809e-06	0.643855
P00186				1				1		0	5.81648	1.52589e-06	0.665154
P61255				1				1		0	6.27231	5.34189e-07	0.86342
J3QP71				1				1		0	6.71752	1.91635e-07	0.908374
Q31125				1				1		0	4.4775	3.33043e-05	1.16424
Q8C1E7				1				1		0.0063291	4.57169	2.6811e-05	1.28995
Q8VHE0				1				1		0	5.33404	4.63405e-06	1.29187
E9Q3V2				1				1		0	6.7299	1.86254e-07	1.35778
P62267				1				1		0	6.24017	5.75211e-07	1.57992
Q9D3B1				1				1		0	4.30092	5.00124e-05	0.815595
Q9DBE8				1				1		0	4.24991	5.62458e-05	1.53496
P47963				1				1		0	4.03062	9.31917e-05	0.597988
Q9R099				1				1		0	3.91781	0.000120834	0.9297
Q9WUD0				1				1		0	3.90189	0.000125345	0.754017
Q8VBZ3				1				1		0	3.88347	0.000130777	1.26064
Q8BWQ1				1				1		0	3.88103	0.000131514	0.513466
P12970				1				1		0	3.76383	0.000172253	0.937945
Q9CQS8				1				1		0	3.73093	0.00018581	1.15827
Q8VCA4				1				1		0	3.69195	0.000203261	-1.39419
A2AVJ7				1				1		0	3.6777	0.00021004	1.15666
A2ALW5				1				1		0	3.46524	0.000342576	0.451378
O08795				1				1		0	3.42892	0.000372458	0.747995
O08601				1				1		0	3.39697	0.00040089	1.01059
F6W6X9				1				1		0.006311	3.39329	0.000404303	3.37411
Q8BN57				1				1		0	3.3811	0.000415818	1.13549
E9QL80				1				1		0	3.38027	0.000416614	1.25416
Q91ZR1				1				1		0.0017647	3.37816	0.000418636	-0.900921
Q3UN02				1				1		0.00059737	3.37304	0.0004236	0.718187
K9J7B2				1				1		0	3.36063	0.000435885	-1.48002
A2A547				1				1		0	3.32979	0.000467962	1.16097
Q8C165				1				1		0	3.32105	0.000477477	0.329906
Q80UM7				1				1		0	3.26965	0.00053747	1.20758
Q60991				1				1		0	3.24977	0.000562636	1.76964
Q8R0J2				1				1		0	3.24581	0.000567787	-0.824426
P62301				1				1		0	3.24553	0.000568163	1.1691
P49429				1				1		0	3.17992	0.000660814	-0.634111
Q99LM2				1				1		0	3.17903	0.000662176	0.761739
Q9QYC7				1				1		0	3.1431	0.000719276	1.07424
P50427				1				1		0	3.13303	0.00073616	0.639064
Q64FW2				1				1		0	3.13199	0.000737918	0.566116
A2A7A7				1				1		0	3.10739	0.000780932	1.14981
Q4U4S6				1				1		1	3.08118	0.000829504	1.15952
Q9JIG8				1				1		0.0057737	3.07965	0.000832439	1.72946
E9Q7F8				1				1		0.0052023	3.07938	0.000832949	1.65247
Q9EQC1				1				1		0	3.00463	0.000989389	0.50624
E9Q5K4				1				1		0	2.96865	0.00107485	0.567814
Q8VCM7				1				1		0	2.91017	0.00122978	0.843801
Q8C167				1				1		0	2.90521	0.00124391	1.69285
G3UWD3				1				1		0	2.8922	0.00128174	-1.53521
Q01279				1				1		0	2.85253	0.00140435	1.8429
Q9DBH5				1				1		0	2.8494	0.00141449	0.66252
Q64459				1				1		0	2.84911	0.00141542	0.449013
D3YX62				1				1		0	2.84422	0.00143148	0.924237
Q3U3R4				1				1		0	2.83858	0.00145018	1.00535
P62852				1				1		0	2.74768	0.00178782	2.15662
O35423				1				1		0	2.74313	0.00180661	-1.10586
E9PZC3				1				1		0	2.74211	0.00181087	0.944485
Q9JM76				1				1		0	2.69662	0.00201085	1.2192
B5X0G2				1				1		0	2.67705	0.00210353	2.31553
Q3UVK0				1				1		0	2.66557	0.00215986	0.56234
Q8K4E0				1				1		1	2.6644	0.0021657	-1.83128
Q9D024				1				1		0	2.64333	0.00227338	0.342182
Q9CZX9				1				1		0	2.62127	0.00239182	1.01662
Q497J1				1				1		0	2.61343	0.00243542	1.9926
H3BJ71				1				1		0	2.60669	0.00247347	0.600646
Q8BJL9				1				1		0	2.60538	0.00248094	0.758475
Q91WL5				1				1		0	2.60428	0.00248724	0.763562
Q8R2L5				1				1		0	2.53345	0.00292789	-1.40255
Q8K154				1				1		0	2.51093	0.00308368	0.32569
Q9D517				1				1		0	2.49856	0.00317279	-1.78728
Q8BFR4				1				1		0	2.4799	0.00331207	-2.24473
Q9Z0R9				1				1		0	2.47855	0.00332236	-0.716428
P39039				1				1		0	2.46588	0.00342073	1.33513
P08226				1				1		0	2.46383	0.0034369	0.671369
Q61335				1				1		0	2.42435	0.00376404	1.15779
Q8VCG4				1				1		0	2.40366	0.00394764	1.72843
Q9EQH2				1				1		0	2.39642	0.00401405	0.451453
Q3UJQ9				1				1		0	2.38895	0.00408371	-0.992309
P99027				1				1		0	2.3703	0.00426287	0.559016
D3Z3S1				1				1		0	2.35968	0.00436833	0.347137
D6RG60				1				1		1	2.32299	0.00475347	-100
Q9CQF9				1				1		0	2.31096	0.00488701	0.510853
Q8C0K5				1				1		0	2.29318	0.00509125	-0.664272
P97872				1				1		0	2.28663	0.00516856	0.462437
Q9CXW4				1				1		0	2.28402	0.00519972	0.835798
Q8R5J9				1				1		0	2.27907	0.00525932	0.418638
O35887				1				1		0	2.26007	0.00549455	1.24207
Q9JHS3				1				1		0	2.25818	0.00551854	100
Q6ZWQ7				1				1		0	2.22741	0.00592368	0.61347
Q8CDI7				1				1		0.002331	2.22107	0.00601082	1.57323
Q99KU0				1				1		0	2.21711	0.00606587	2.1808
E9Q7K1				1				1		0	2.21371	0.00611356	1.26178
Q91WH2				1				1		0	2.21228	0.00613372	1.38752
Q91WT9				1				1		0	2.16967	0.00676602	-100
B1AQR8				1				1		0	2.1689	0.00677799	-0.492942
Q8BU33				1				1		0	2.15978	0.00692188	-0.646522
D3Z748				1				1		1	2.15815	0.00694789	0.918248
F8VPL2				1				1		1	2.14693	0.00712976	-3.29113
Q9EST5				1				1		0	2.14488	0.00716335	1.50213
Q9D958				1				1		0.0052083	2.14446	0.00717035	-3.08017
Q920G8				1				1		0	2.11835	0.0076146	1.51705
D3YUT3				1				1		0	2.09497	0.0080358	0.935845
Q8R084				1				1		0	2.0935	0.00806303	0.746622
P01638				1				1		0	2.08214	0.00827674	-2.40602
E9Q0T0				1				1		0	2.08133	0.00829227	-1.65672
Q00896				1				1		0	2.07368	0.00843955	0.5369
Q9QXF8				1				1		0	2.07302	0.00845242	-1.08413
Q5XG73				1				1		0	2.07094	0.00849305	1.16831
P01029				1				1		0	2.06924	0.0085263	4.04669
F6TBV1				1				1		0	2.06153	0.00867893	0.631706
E9QM61				1				1		1	2.04674	0.00897976	0.978121
Q80WW9				1				1		0	2.04551	0.00900506	1.66948
P83940				1				1		0	2.04269	0.00906379	3.84273
D3Z3B2				1				1		1	2.04043	0.00911109	100
A2ARZ7				1				1		0	2.01446	0.00967256	-0.736561
P60060				1				1		0	2.00436	0.00990019	-1.11875
P15105				1				1		0	2.00257	0.00994105	1.82332
P46978				1				1		0	1.99618	0.0100884	0.651499
Q9CYA0				1				1		0	1.97776	0.0105254	0.766963
P12265				1				1		0	1.95871	0.0109974	-1.12312
D3Z1T4				1				1		0	1.95823	0.0110096	0.363477
A2A974				1				1		0	1.95293	0.0111448	100
Q9R092				1				1		0	1.94588	0.0113271	-1.37019
Q9CQV8				1				1		0	1.93248	0.011682	1.29021
E9Q411				1				1		0	1.93012	0.0117458	2.97453
Q9CQW7				1				1		1	1.92409	0.0119101	-100
B1ASZ3				1				1		0	1.91683	0.0121108	-0.720419
Q9CXR1				1				1		0	1.90893	0.0123331	0.591398
Q91X75				1				1		0	1.90022	0.012583	0.326921
D3Z6C3				1				1		0	1.87441	0.0133534	1.16115
P41105				1				1		0	1.87288	0.0134003	0.792503
D3YW52				1				1		0	1.87101	0.0134584	2.15676
D3Z600				1				1		0	1.87099	0.0134588	-0.511336
P26883				1				1		0	1.87099	0.0134588	-1.08119
Q6ZWN5				1				1		0	1.86983	0.013495	0.688351
Q8C7E7				1				1		0	1.8694	0.0135083	0.375495
Q6PBC0				1				1		0.0095185	1.86371	0.0136865	3.52959
A2AKN8				1				1		0	1.85993	0.013806	1.2836
Q9CYN2				1				1		0	1.83771	0.0145308	0.532791
Q4LDG0				1				1		0	1.83245	0.0147079	0.161673
Q8BP56				1				1		0.00059347	1.82178	0.0150735	-5.12261
F8WJ41				1				1		0	1.82038	0.0151225	1.31747
P19639				1				1		0	1.81871	0.0151807	100
P54116				1				1		0	1.81197	0.015418	-0.890265
Q8K083				1				1		0.0073822	1.79105	0.016179	-100
E9Q035				1				1		0	1.78435	0.0164305	-0.387287
D3Z221				1				1		0.0063255	1.78331	0.01647	-2.10379
P61514				1				1		0	1.77611	0.0167451	1.02754
Q91Z78				1				1		0	1.77481	0.0167953	0.443447
Q91W52				1				1		0.0023324	1.77472	0.0167988	1.11807
Q9CPX4				1				1		0	1.77439	0.0168115	-0.877723
G3UZZ2				1				1		0	1.75634	0.0175249	0.404035
Q8VCU1				1				1		0	1.75477	0.0175886	-0.578592
P47962				1				1		0	1.75275	0.0176707	2.25127
Q9D1Q6				1				1		0	1.74519	0.0179809	0.304928
A2ADA5				1				1		0	1.73813	0.0182755	0.660275
O88455				1				1		0	1.73708	0.0183198	0.538812
Q9QYJ0				1				1		0.0084746	1.73701	0.0183228	0.656048
Q8K2C7				1				1		0	1.73638	0.0183495	3.60576
Q99N19				1				1		0.006275	1.71349	0.0193425	1.18478
P12710				1				1		0	1.70004	0.0199508	-0.269122
Q91V04				1				1		0	1.69738	0.0200736	0.454922
Q6ZWZ6				1				1		0	1.68813	0.0205057	0.940685
Q8K199				1				1		0.0063364	1.6874	0.0205398	0.938743
Q61176				1				1		0	1.68434	0.020685	0.500497
P36371				1				1		0	1.67725	0.0210259	3.00736
Q00898				1				1		0	1.66721	0.0215176	-0.664343
Q8CFY5				1				1		0	1.66447	0.0216537	0.943013
P50428				1				1		0.0063182	1.66053	0.0218508	-1.91139
D3YY36				1				1		0	1.64701	0.0225416	0.31886
Q3UP75				1				1		0	1.63898	0.0229625	0.477235
E9Q1Y3				1				1		0	1.63563	0.0231405	4.85522
J3KMG3				1				1		0	1.62967	0.0234599	3.94494
Q9CR10				1				1		0	1.60244	0.0249781	-2.53351
Q9JMA7				1				1		1	1.59718	0.0252827	-100
P62751				1				1		0	1.59601	0.0253507	0.424075
Q80WJ7				1				1		0	1.59071	0.0256619	-0.523338
E9Q246				1				1		1	1.57798	0.0264253	1.74724
Q921I1				1				1		0	1.57129	0.0268353	-1.36211
Q9JHW9				1				1		0	1.56509	0.0272216	1.61575
Q9D0K1				1				1		0	1.55164	0.0280776	-0.323359
E9PXC3				1				1		1	1.5494	0.0282226	100
Q921X9				1				1		0	1.54292	0.0286473	0.171116
E9PWY9				1				1		0	1.52957	0.0295415	1.68672
Q9CRC3				1				1		0	1.52687	0.0297255	-0.689988
Q924Z4				1				1		0	1.52098	0.0301314	0.705388
Q9JLJ1				1				1		0.0063474	1.51474	0.0305673	2.73257
Q8K3M1				1				1		0	1.51263	0.0307164	0.725066
Q76LV0				1				1		0	1.51002	0.0309015	0.559775
Q8BJU9				1				1		0	1.50793	0.0310505	0.967554
Q63886				1				1		0	1.50645	0.0311566	0.289751
P20918				1				1		0	1.50504	0.031258	0.517848
Q8K169				1				1		0	1.5044	0.031304	0.482294
H3BKN2				1				1		0	1.49952	0.0316581	2.59999
Q9CW42				1				1		0	1.49466	0.0320143	-0.335946
E9Q5A3				1				1		1	1.4891	0.0324262	-1.66291
O88451				1				1		0	1.48555	0.0326926	0.508747
Q91YZ5				1				1		0	1.4736	0.0336047	-0.845676
F8WGD9				1				1		0	1.46599	0.0341988	0.336046
Q3UN04				1				1		0	1.46487	0.0342871	0.712345
Q5D0F1				1				1		1	1.45868	0.0347791	-1.77725
Q8BI84				1				1		0	1.45668	0.0349395	4.58956
Q61646				1				1		0	1.44097	0.036227	0.712
P62264				1				1		0	1.43708	0.0365528	0.61093
Q9ER39				1				1		0	1.42339	0.0377229	1.09779
O55242				1				1		0	1.42032	0.0379911	-1.09954
Q6ZWY3				1				1		0	1.41709	0.0382748	1.77241
Q3UZD5				1				1		1	1.4122	0.0387082	1.01896
Q9CQG6				1				1		0	1.41053	0.0388572	0.669693
Q8JZW8				1				1		0.0052113	1.41021	0.0388857	-2.35515
Q9DCE9				1				1		0	1.39917	0.0398867	0.536412
Q8K190				1				1		0	1.38144	0.0415485	0.701578
Q61285				1				1		0	1.37356	0.0423097	-3.07663
M0QWS4				1				1		0	1.37258	0.0424048	0.741826
Q8BTE0				1				1		0	1.36834	0.0428214	-0.736964
Q9Z1R3				1				1		0	1.36654	0.042999	0.681553
Q64464				1				1		0	1.3642	0.043232	0.446857
Q9QUR8				1				1		0.0068259	1.36234	0.0434168	-0.542916
Q9DCH4				1				1		0	1.36005	0.0436468	-1.04479
Q99K47				1				1		0	1.35731	0.0439232	-0.443368
F6YHZ8				1				1		0	1.35475	0.0441823	100
H7BX50				1				1		1	1.35475	0.0441823	-100
Q8VFQ8				1				1		0.0023351	1.35475	0.0441823	-100
F6XQ00				1				1		0	1.35475	0.0441823	-100
D3Z2J4				1				1		1	1.35475	0.0441823	-100
Q5QNR4				1				1		1	1.35475	0.0441823	-100
E0CYT4				1				1		1	1.35475	0.0441823	-100
E9Q5W2				1				1		1	1.35475	0.0441823	-100
F6RV17				1				1		1	1.35475	0.0441823	100
G3UW70				1				1		0.0084412	1.35475	0.0441823	-100
G3UWV6				1				1		0	1.35475	0.0441823	-100
G3UXV3				1				1		0.0084794	1.35475	0.0441823	100
G3X977				1				1		0	1.35475	0.0441823	100
L7MUC7				1				1		0.00059666	1.35475	0.0441823	-100
P15392				1				1		1	1.35475	0.0441823	100
P48760				1				1		0	1.35475	0.0441823	100
P55050				1				1		0	1.35475	0.0441823	100
P60605				1				1		0	1.35475	0.0441823	100
[truncated: 382 more rows]
