# Supplementary material for: Dysregulation of the Mitochondrial Proteome Occurs in Mice Lacking Adiponectin Receptor 1
Source: Front Endocrinol (Lausanne). 2019 Dec 13;10:872. doi: 10.3389/fendo.2019.00872 (PMC6923683; doi:10.3389/fendo.2019.00872)
Supplement: Supplementary file 4 [file Table_4.xlsx]

## Sheet: Caption
Table S4 - Venn Diagram of Differential Protein Expression. Contained in each tab are the differentially-expressed proteins in Adipor1-/- relative to wild-type in each of the three tissues (Liver, Kidney, and Heart).

## Sheet: 3-way_Overlap
Gene.Symbol	pval_Kidney	qval_Kidney	log2FC_Kidney	pval_Heart	qval_Heart	log2FC_Heart	pval_Liver	qval_Liver	log2FC_Liver	Color
AK2	0.00527	0	0.523	0.0422	0	-0.328	0.00749	0	-0.819	Three-way
ALAS1	0.0163	0	-0.393	0.00174	0	0.425	0.00446	0	1.246	Three-way
ALDH1B1	0.0309	0	-0.498	0.0271	0	-0.271	0.00744	0	-2.07	Three-way
ATAD1	0.00804	0	-0.378	1.68e-05	0.00285	1.364	0.0256	0	0.335	Three-way
ATP5MPL	0.00209	0	1.154	0.000104	0.0017	1.237	0.0135	0	-1.395	Three-way
ATPAF2	0.00307	0	-0.418	0.00307	0	0.417	6.94e-05	0	0.599	Three-way
COQ8A	0.0442	1	-2	0.00176	0	0.425	0.0151	0	-0.358	Three-way
COX7A1	0.00024	0	0.829	0.00215	0	1.031	0.00673	0	-0.527	Three-way
Cyp2a12	0.00127	1	-1.129	0.0144	0.00299	0.408	0.00127	0	-0.947	Three-way
Cyp2a22	0.00127	1	-1.129	0.0144	0.00299	0.408	0.00127	0	-0.947	Three-way
DARS2	9.9e-05	0	-0.649	1.57e-07	0	0.805	0.000494	0	1.673	Three-way
DNAJC30	0.00922	0	1.416	0.0293	0.00543	0.435	0.00902	0	-0.29	Three-way
ETFDH	0.0112	0	-0.286	0.0225	0	-0.148	0.0447	0	0.268	Three-way
FH	0.000776	0	-0.432	0.00183	0	0.293	0.0206	0	-0.478	Three-way
GLRX5	0.0126	0	0.332	0.01	0	0.582	0.0105	0	-0.425	Three-way
HADH	0.000873	0	-0.606	6.36e-06	0	0.314	0.0369	0	-0.4	Three-way
HIGD2A	0.014	0	-0.518	0.00906	0	0.722	0.00435	0	0.795	Three-way
IMMT	0.00128	0	-1.242	0.0227	0	-0.253	0.0442	0	2	Three-way
ISCA2	0.0347	0	-0.501	0.00746	0.00157	0.598	7.68e-08	0	-0.515	Three-way
L2HGDH	2.3e-05	0	-0.481	0.0165	0	0.28	5.05e-05	0	0.568	Three-way
LRPPRC	0.0117	0	-0.447	0.0414	0	0.355	0.0311	0	-0.723	Three-way
MARC2	0.00197	0	0.531	0.0184	0.00152	-0.887	0.0423	0	0.302	Three-way
MCEE	0.00168	0	-0.687	0.000229	0	-0.51	0.000644	0	-0.756	Three-way
MDH2	0.0266	0	0.343	0.000242	0	0.319	0.0178	0	-0.279	Three-way
MRPL15	0.00877	0	-0.459	0.00627	0	-0.243	0.000117	0	-0.579	Three-way
MRPL2	0.0109	0	0.338	0.0127	0	-0.565	0.00796	0	0.397	Three-way
MRPL4	0.0488	0	-0.5	0.002	0.00181	-0.606	0.0159	0	-0.627	Three-way
MRPL44	1.59e-06	0	-0.985	0.00603	0	-0.289	0.00737	0	-0.737	Three-way
MRPS18C	0.00293	0	-1.403	0.0228	0.0016	-1.331	0.0017	0	-1.056	Three-way
MUT	0.00348	0	-0.56	0.0152	0	-0.116	0.00705	0	-0.39	Three-way
NDUFA9	0.00328	0	-0.454	0.00956	0	-0.216	0.0199	0	-0.395	Three-way
NDUFAB1	0.0282	0	-0.766	6.92e-05	0.00172	1.615	0.0442	0	-0.758	Three-way
NDUFAF2	0.000292	0	0.727	0.0106	0	0.529	0.0383	0	0.264	Three-way
NDUFS4	0.0414	0	0.475	0.00872	0	-0.323	0.00483	0	0.444	Three-way
NDUFS6	0.048	0	-0.227	0.0139	0	0.556	0.00215	0	0.363	Three-way
NDUFV2	0.0442	1	-2	0.0464	0	-0.21	0.00616	0	0.599	Three-way
NFU1	0.0114	0	-0.913	0.000903	0	1.335	0.00318	0	0.516	Three-way
NUDT6	5.14e-05	0	-1.066	0.0074	0	-0.323	0.00319	0	-1.165	Three-way
OCIAD2	0.0226	0	-0.472	0.0368	0.00298	-0.865	0.0358	0	0.384	Three-way
OGDH	0.0041	0	-0.531	0.000271	0	-0.239	0.0442	1	-2	Three-way
PCCA	0.00081	0	-0.546	1.81e-05	0	0.43	0.0236	0	0.514	Three-way
PTGES2	1.25e-05	0	-1.197	0.0224	0	-0.281	0.0256	0	-0.417	Three-way
REXO2	0.00421	0	0.655	0.00732	0	-0.213	0.017	0	-0.81	Three-way
SDHA	0.0433	0	-0.434	0.0171	0	-0.227	0.0014	0	0.706	Three-way
SLC25A22	0.0354	0	-0.252	0.000587	0	-0.298	0.0135	0	-0.428	Three-way
SLC25A3	0.000319	0	0.362	0.000163	0	0.168	0.0454	0	-0.209	Three-way
SOD2	0.0334	0	-0.466	0.0472	0	-0.353	0.00112	0	-0.639	Three-way
TCAIM	0.000876	0	-0.583	1.92e-05	0.00293	0.612	0.0172	0	0.649	Three-way
TFAM	0.022	0	-0.45	0.000572	0	0.232	0.00211	0	-0.583	Three-way
TOMM20	0.0429	0	0.354	0.0442	0.00919	2	0.00238	0	-0.454	Three-way
VARS2	0.025	0	-0.246	0.000801	0	0.555	0.0467	0	0.449	Three-way
VDAC1	2.52e-06	0	-0.863	0.0457	0	-0.131	0.00937	0	0.532	Three-way
ZADH2	0.00845	0	-0.362	0.00622	0	-0.147	0.00341	0	-0.393	Three-way

## Sheet: Heart-Liver Overlap
Gene.Symbol	pval_Heart	qval_Heart	log2FC_Heart	pval_Liver	qval_Liver	log2FC_Liver	Color
ALDH1L2	0.0174	0	-0.512	2.08e-05	0	-2.557	Heart and Liver
ATP5F1C	0.00854	1	-2.762	0.00137	0	-1.576	Heart and Liver
ATP5F1D	0.0283	0	0.284	0.0258	0	0.231	Heart and Liver
ATP5IF1	0.000734	0.00168	0.822	3.47e-06	0	1.609	Heart and Liver
ATP5MD	0.00236	0	0.638	3.46e-06	0	-0.668	Heart and Liver
ATP5MF	0.0298	0	0.508	0.00289	0	-0.823	Heart and Liver
ATP5PF	0.0135	0	1.115	0.00092	0	1.618	Heart and Liver
ATP5PO	0.033	0	0.152	0.000511	0	-0.42	Heart and Liver
C6orf136	0.000292	0	-0.375	0.0225	0	-0.306	Heart and Liver
CARS2	0.00465	0.00299	0.658	0.0312	0	-0.488	Heart and Liver
Cdc42	0.000346	0.00161	-0.707	0.00776	0	0.345	Heart and Liver
CKMT1A	0.000205	1	-0.683	1.8e-05	0	-0.96	Heart and Liver
CKMT1B	0.000205	1	-0.683	1.8e-05	0	-0.96	Heart and Liver
CLTC	0.0442	0.0016	-2	5.84e-05	0	-1.196	Heart and Liver
COQ3	0.0277	0	0.295	0.00809	0	-0.404	Heart and Liver
Cox6c	0.00927	0	0.624	0.0359	0	0.536	Heart and Liver
Cox7c	0.0126	0	-2	0.0235	0	1.718	Heart and Liver
CTSB	0.000787	0.00175	0.917	0.00993	0	-2.815	Heart and Liver
DBT	0.00169	0	0.585	0.00692	0	0.709	Heart and Liver
DDX28	0.0228	0.0093	0.539	0.0399	0	-1.07	Heart and Liver
DGLUCY	0.0154	0	0.141	0.00712	0	0.455	Heart and Liver
DNAJA3	0.00891	0	-0.413	0.000512	0	-0.625	Heart and Liver
DNAJC19	0.0477	0	0.448	0.00448	0	0.579	Heart and Liver
DNAJC28	0.035	0	-0.515	0.000669	0	-0.804	Heart and Liver
ECHS1	0.0145	0	0.144	0.0461	0	-0.239	Heart and Liver
ECI2	0.0163	0	-0.887	0.0132	0	-3.653	Heart and Liver
FIS1	0.0345	0	-0.743	9.61e-06	0	-0.845	Heart and Liver
FLAD1	0.0103	0	0.341	0.00805	0	-1.01	Heart and Liver
FXN	0.0491	0	-0.383	0.000684	0	-1.303	Heart and Liver
GOT2	0.027	0	-0.128	0.00303	0	-0.43	Heart and Liver
GSTK1	0.0399	0	0.383	0.0287	0	-0.578	Heart and Liver
HDHD2	0.0462	0	-0.296	0.0442	0	2	Heart and Liver
HDHD3	0.0443	0.00158	0.204	0.000857	0	0.564	Heart and Liver
HSPD1	0.00468	0.00296	0.992	0.00326	0	1.1	Heart and Liver
IARS2	0.0183	0	-0.277	0.00887	0	-0.361	Heart and Liver
IQCG	0.0162	0.00415	0.644	0.0136	0	1.807	Heart and Liver
LACTB	0.0061	0.00297	-0.606	1.38e-05	0	-0.571	Heart and Liver
LAMP1	0.0397	0	0.856	0.0103	0	-2.824	Heart and Liver
METAP1D	0.00305	0	-0.209	0.0205	0	-0.462	Heart and Liver
MPC1	0.00101	0	0.723	0.0163	0	-1.007	Heart and Liver
MRPL13	0.036	0	0.376	0.0285	0	0.336	Heart and Liver
MRPL14	0.00403	0	-0.847	0.0184	0	0.316	Heart and Liver
MRPL37	0.00882	0	-0.336	0.0339	0	0.387	Heart and Liver
MRPL43	0.000116	0.00175	-0.276	8.7e-05	0	0.787	Heart and Liver
MRPL46	0.0377	0	-0.353	0.00364	0	0.391	Heart and Liver
MRPL53	0.0183	0.00168	0.529	0.0173	0	0.43	Heart and Liver
MRPS24	0.0305	0.00413	-1.023	0.00234	0	-0.864	Heart and Liver
MSRB2	0.00281	0.00182	-0.472	0.00262	0	0.382	Heart and Liver
MTIF2	0.0124	0	-0.195	0.0118	0	-0.585	Heart and Liver
MTX1	0.034	0	0.539	7.38e-05	0	-1.14	Heart and Liver
NAXD	0.00221	0	-0.38	0.00112	0	-0.596	Heart and Liver
NAXE	0.00172	0	-0.46	0.0307	0	-0.201	Heart and Liver
NDUFA12	0.00387	0	-0.746	0.00214	0	-0.572	Heart and Liver
NDUFA3	0.00275	0.00155	0.614	0.00517	0	-1.253	Heart and Liver
NDUFA4	0.0286	0	0.574	0.00428	0	-1.458	Heart and Liver
NDUFB9	0.0364	0	-0.568	0.00269	0	-1.023	Heart and Liver
NDUFS8	0.0039	0	0.253	0.00158	0	-0.931	Heart and Liver
NDUFV3	0.00707	0	1.08	0.0242	0	0.798	Heart and Liver
NUDT8	0.00298	0	0.199	0.00239	0	0.706	Heart and Liver
OAT	0.0266	0	0.256	0.0126	0	0.337	Heart and Liver
OPA1	0.00258	0	-0.511	2.51e-05	0	-0.947	Heart and Liver
PDP1	0.00393	0	-0.498	0.000194	0	-1.955	Heart and Liver
PDPR	0.0289	0	0.417	0.000489	0	-3.375	Heart and Liver
PGAM2	0.000597	0.00298	-1.246	0.0442	0.00271	2	Heart and Liver
PGLS	0.0268	0	-0.278	0.000739	0	-0.66	Heart and Liver
POLG	0.0234	0	1.015	0.0133	0	-1.635	Heart and Liver
PPOX	0.0087	0.00166	0.512	0.00704	0	-0.764	Heart and Liver
PRDX5	0.00555	0	-0.454	0.0256	0	-0.148	Heart and Liver
RB1CC1	0.0164	1	-1.187	0.0442	1	-2	Heart and Liver
RDH14	0.000518	0	-0.31	0.000688	0	-0.547	Heart and Liver
ROMO1	0.0141	0.00156	1.57	0.0068	0	-2.666	Heart and Liver
SFXN3	0.0442	0	2	0.0127	0	-0.535	Heart and Liver
SLC25A29	0.0199	0.00179	0.876	0.0301	0	-1.072	Heart and Liver
TIMM22	0.0147	0.00166	0.625	3e-06	0	0.953	Heart and Liver
TIMM23	0.000794	0.00152	0.927	0.00609	0	-0.589	Heart and Liver
TOMM22	0.0325	0.0017	0.529	0.00756	0	0.585	Heart and Liver
Tomm5	0.0236	0.00151	1.15	0.00583	0	2.283	Heart and Liver
UQCR10	0.00155	0	1.41	0.00471	0	-1.264	Heart and Liver
UQCRHL	0.00246	0	0.792	0.00309	0	0.907	Heart and Liver
VDAC3	0.0163	0	-0.311	0.0112	0	0.399	Heart and Liver
WIZ	9e-05	1	1.242	0.0381	1	-2.559	Heart and Liver

## Sheet: Kidney-Liver Overlap
Gene.Symbol	pval_Liver	qval_Liver	log2FC_Liver	pval_Kidney	qval_Kidney	log2FC_Kidney	Color
1500011K16Rik	0.00384	0	-4.912	0.0123	0	1.275	Kidney and Liver
ABAT	0.038	0	0.342	0.00593	0	-0.273	Kidney and Liver
ABCB8	0.00453	0	0.812	0.0165	0	-0.654	Kidney and Liver
ACAD10	0.00566	0	-0.214	8.81e-08	0	-0.312	Kidney and Liver
ACAD11	0.0442	0	2	2.52e-08	0	0.655	Kidney and Liver
ACADVL	0.00254	0	1.233	0.00965	0	-0.42	Kidney and Liver
ACBD5	0.00752	0	1.393	0.00849	0	1.168	Kidney and Liver
Acnat1	0.0026	0	1.185	0.0276	0	1.85	Kidney and Liver
Acnat2	0.0026	0	1.185	0.0276	0	1.85	Kidney and Liver
ACOT12	0.0495	0	0.389	0.00611	0	-0.772	Kidney and Liver
ACOT8	0.00324	0	0.775	0.0232	0	0.183	Kidney and Liver
ACOT9	9.47e-05	0	0.78	0.00783	0	-0.282	Kidney and Liver
ACOX1	0.0213	0	0.705	0.00472	0	-3.173	Kidney and Liver
ACSM3	0.0281	0	0.375	4.28e-08	0	-0.235	Kidney and Liver
ACTBL2	0.0222	0	-1.082	0.0378	1	3.034	Kidney and Liver
AGPS	0.0296	0	0.493	0.0317	0	2.6	Kidney and Liver
ALDH18A1	0.000891	0	2	0.0236	0	2.255	Kidney and Liver
ALDH1A1	0.0173	0	-1.124	0.000118	0	0.836	Kidney and Liver
ALDH1L1	0.0137	0	-1.1	0.00986	0	2.442	Kidney and Liver
ALDH4A1	0.0165	0	0.264	1.99e-06	0	-0.262	Kidney and Liver
AMT	0.0294	0	-0.31	0.00661	0	-0.586	Kidney and Liver
ANXA5	2.14e-06	0	-2.661	0.005	0	2	Kidney and Liver
APMAP	0.0132	0	1.248	0.00205	0	0.448	Kidney and Liver
ARL8A	0.0477	0	0.615	0.0344	0	0.874	Kidney and Liver
ARPC3	0.0128	0	1.069	0.00201	0	1.219	Kidney and Liver
ASAH1	0.000693	0	-0.957	0.0173	0	-0.456	Kidney and Liver
ATP6V0C	0.00422	0	2	0.00911	1	2	Kidney and Liver
ATP6V1A	0.00236	0	1.143	0.0442	0	2	Kidney and Liver
ATP6V1F	0.00355	0	2	0.00362	0	-2	Kidney and Liver
BAX	0.0343	0	1.397	0.0112	0	-1.407	Kidney and Liver
BCKDHA	0.013	0	0.626	0.0115	0	0.182	Kidney and Liver
BSG	0.000107	0	-2	1.92e-07	0	0.908	Kidney and Liver
C16orf91	0.00642	0	0.618	0.0197	0	1.334	Kidney and Liver
CANX	1.07e-10	0	-2.034	0.000213	0	0.99	Kidney and Liver
CBR1	0.00355	0	-0.862	0.000204	0	-1.01	Kidney and Liver
CBR4	9.77e-05	0	0.831	0.0461	0	-0.421	Kidney and Liver
CCDC51	0.00991	0	-0.761	0.00908	0	0.371	Kidney and Liver
CCDC58	0.00633	0	-0.609	0.0152	0	0.528	Kidney and Liver
CCDC90B	0.00039	0	0.841	0.0417	0	-0.389	Kidney and Liver
Ces2c	0.00426	0	1.535	1.09e-08	0	0.847	Kidney and Liver
CISD1	0.00531	0	0.48	0.00165	0	-0.698	Kidney and Liver
CLYBL	0.00405	0	-0.43	0.000578	0	-0.649	Kidney and Liver
COL6A3	0.00352	0	-1.678	0.0442	0	-2	Kidney and Liver
CPS1	0.0477	0	4.936	0.0307	0	-0.191	Kidney and Liver
CRLS1	1.04e-06	0	1.638	0.0461	0	1.441	Kidney and Liver
CTNNA1	0.0097	0	-1.252	0.00443	0	-2	Kidney and Liver
CYB5R1	0.0101	0	-0.765	0.0246	0	0.632	Kidney and Liver
CYC1	0.000201	0	0.349	0.00864	0	0.275	Kidney and Liver
D2HGDH	0.0442	0	0.512	9.08e-07	0	-0.849	Kidney and Liver
DCXR	0.00362	0	-2	0.0442	0	2	Kidney and Liver
DHRS7B	0.0313	0	-0.494	0.00494	0	-0.655	Kidney and Liver
DHTKD1	4.34e-05	0	-0.918	0.0241	0	0.554	Kidney and Liver
DMGDH	0.00466	0	-1.618	0.00239	0	0.788	Kidney and Liver
DNAJC11	0.0167	0	1.026	0.00136	0	-0.56	Kidney and Liver
DPM3	0.00453	0	2	0.0258	0	-1.171	Kidney and Liver
DTD1	1.67e-07	0	2.553	0.0206	0	-1.924	Kidney and Liver
EARS2	0.0017	0	-0.635	0.0288	0	0.343	Kidney and Liver
ECH1	0.0132	0	-0.536	0.000431	0	-0.505	Kidney and Liver
EEF2	0.0415	0	-0.491	0.000279	0	0.497	Kidney and Liver
EIF5A	0.00342	0	0.381	0.00282	0	2.752	Kidney and Liver
ELAC2	0.00635	0	-1.12	0.0304	0	0.599	Kidney and Liver
ELMOD2	9.92e-07	0	1.313	0.00754	0	0.857	Kidney and Liver
EMC8	0.000587	0	-2	0.0315	0	0.695	Kidney and Liver
ENPEP	0.00572	0	-0.696	0.00219	0	-0.783	Kidney and Liver
FAHD1	0.000638	0	-0.747	0.0323	0	-0.4	Kidney and Liver
FAHD2B	0.00809	0	-0.504	3.08e-09	0	-1.187	Kidney and Liver
FAM210B	0.00202	0	-0.469	0.0421	0	-0.366	Kidney and Liver
FHIT	0.0032	0	-0.706	0.000108	0	-0.413	Kidney and Liver
FN1	0.00136	0	-3.925	0.0064	0	-2	Kidney and Liver
GALNS	0.0453	0	-5.947	0.0411	0	0.646	Kidney and Liver
GARS	0.0191	0	-1.451	0.00205	0	-0.493	Kidney and Liver
GLB1	0.0442	0	2	0.00127	0	-1.697	Kidney and Liver
GLYR1	0.0442	0.00973	-2	1.86e-08	0	-2.825	Kidney and Liver
GNPAT	0.00934	0	0.567	0.02	0	-1.406	Kidney and Liver
GPAM	5.86e-06	0	-1.356	0.00119	0	0.828	Kidney and Liver
GPI	0.0227	0	-2.551	0.00363	0	2	Kidney and Liver
GPX4	0.0355	0	0.376	0.0309	0	0.56	Kidney and Liver
GRPEL1	0.00447	0	-0.262	0.0341	0	-0.331	Kidney and Liver
Gstt1	0.00746	0	1.451	0.00128	0.00177	1.973	Kidney and Liver
GUF1	0.00132	0	0.478	0.0204	0	-0.578	Kidney and Liver
GUK1	0.00134	0	0.885	0.00611	0	1.262	Kidney and Liver
HAX1	0.045	0	-0.474	0.0242	0	0.434	Kidney and Liver
HDHD5	2.66e-05	0	-0.724	0.000306	0	-0.476	Kidney and Liver
HINT3	0.0134	0	0.518	0.000833	0.0052	1.652	Kidney and Liver
HOGA1	0.000364	0	-0.719	0.00117	0	-0.508	Kidney and Liver
HSD17B12	0.0201	0	0.875	0.000134	0	1.136	Kidney and Liver
HSD17B8	0.0135	0	0.636	9.51e-05	0	0.534	Kidney and Liver
Hsd3b4 (includes others)	2.03e-05	0	-1.441	0.0442	0	2	Kidney and Liver
HSPA8	0.0102	0	0.887	0.00325	0	-0.423	Kidney and Liver
HSPA9	0.000939	0	0.56	9.89e-09	0	-0.85	Kidney and Liver
HTRA2	0.0417	0	-0.563	3.67e-05	0	0.871	Kidney and Liver
ISCU	0.0106	0	0.737	0.000268	0	-0.834	Kidney and Liver
Keg1	0.00511	0	-0.514	9.24e-09	0	-0.959	Kidney and Liver
KYAT3	1.15e-07	0	-0.972	0.0293	0	-2.507	Kidney and Liver
LAMP2	0.0232	0	-0.607	0.0134	0	0.784	Kidney and Liver
LARS2	3.93e-17	0	-2.567	0.027	0	0.564	Kidney and Liver
LDHA	0.0452	0	-0.476	0.000533	0	-0.728	Kidney and Liver
LGMN	0.0442	0	2	0.00641	0	-1.17	Kidney and Liver
LONP2	0.000565	0	-0.437	0.000597	0	0.889	Kidney and Liver
LYRM7	0.00635	0	0.878	2.67e-06	0	-1.64	Kidney and Liver
METTL7B	0.00636	0	2.072	0.00475	0	1.072	Kidney and Liver
Mff	0.00184	0	-0.625	0.0442	1	2	Kidney and Liver
MIF	0.0364	0	0.375	0.000304	0.00349	-1.278	Kidney and Liver
MLEC	0.00382	0	0.94	1.14e-05	0	1.126	Kidney and Liver
MRPL27	0.000475	0	0.378	0.0202	0	-0.794	Kidney and Liver
MRPL3	0.0288	0	0.501	0.000191	0	0.414	Kidney and Liver
MRPL41	0.00147	0	0.498	0.0339	0	-0.297	Kidney and Liver
MRPS17	7.89e-06	0	-1.209	0.000731	0	-1.149	Kidney and Liver
MRPS18B	0.000294	0	1.709	0.0398	0	0.612	Kidney and Liver
MT-ND1	0.00092	0	-2.272	0.00375	0	-0.822	Kidney and Liver
MTFR1L	3.58e-05	0	0.724	0.0475	0	0.284	Kidney and Liver
MTO1	0.0407	0	-0.398	0.00453	0	-0.356	Kidney and Liver
Mup1 (includes others)	0.00997	1	2	0.0442	0.000597	-2	Kidney and Liver
MYH9	1.13e-06	0	-1.761	0.00835	0	1.879	Kidney and Liver
NDUFAF1	0.000172	0	-0.912	0.0107	0	-0.432	Kidney and Liver
NDUFS2	0.00819	0	-0.664	0.0435	0	-0.216	Kidney and Liver
NME6	0.0349	0	0.861	0.00209	0	-0.884	Kidney and Liver
NOMO1 (includes others)	0.0463	0	-0.995	0.0335	0	0.372	Kidney and Liver
NUDT19	0.0056	0	-0.508	0.023	0	-0.899	Kidney and Liver
NUDT7	0.0187	0	0.736	0.0251	0	0.261	Kidney and Liver
OCIAD1	0.00263	0.00789	1.142	0.000373	0	-2.89	Kidney and Liver
OXCT1	0.00492	0	-0.419	0.00408	0	-0.992	Kidney and Liver
PAM16	0.0326	0	0.27	3.51e-05	0	-0.769	Kidney and Liver
PARS2	0.0223	0	-0.709	4.84e-07	0	-1.208	Kidney and Liver
PC	0.0281	0	-0.314	0.00322	0	-0.275	Kidney and Liver
PCBD2	0.0368	0	-0.372	0.0167	0	-0.962	Kidney and Liver
PDE12	0.00907	0	0.485	0.00131	0	-0.727	Kidney and Liver
PDF	0.00029	0	-0.399	0.0052	0	-0.339	Kidney and Liver
PDK1	0.037	0	-0.386	0.000375	0	-0.582	Kidney and Liver
PDSS1	0.00267	0	-0.896	0.000179	0	-0.999	Kidney and Liver
PGAM5	0.00103	0	-2.451	0.000702	0	0.943	Kidney and Liver
PGRMC1	0.00996	0	0.906	0.00302	0	-0.443	Kidney and Liver
PIGS	0.0425	0	3.031	0.0125	0	-0.955	Kidney and Liver
PNKD	3.97e-05	0	1.576	0.0136	0	-1.043	Kidney and Liver
PRDX1	0.000282	0	-0.481	0.0015	0	-0.445	Kidney and Liver
PRODH2	0.00966	0	0.623	0.0275	0	-0.295	Kidney and Liver
PTCD3	0.0233	0	-0.424	0.0041	0	-0.434	Kidney and Liver
PXMP4	0.0137	0	-0.602	0.0213	0	-0.584	Kidney and Liver
RAB1A	0.0329	0	-0.509	0.0105	0	-0.529	Kidney and Liver
RAB24	0.000911	0	-0.583	0.000295	0	-0.476	Kidney and Liver
RAB7A	6.42e-05	0	-0.772	0.0274	0	-0.321	Kidney and Liver
RAB8A	0.0139	0	-0.305	0.00959	0	-0.689	Kidney and Liver
RDH12	1.69e-05	0.00973	-0.883	0.000345	0.00845	-1.313	Kidney and Liver
REEP6	0.000263	0	2.099	0.017	1	-2	Kidney and Liver
RFK	9e-10	0	-1.588	0.00633	0	-3.417	Kidney and Liver
RHOG	0.00166	0	0.82	0.000143	0	1.135	Kidney and Liver
RMDN1	0.0115	0	-1.385	0.00504	0	0.858	Kidney and Liver
RPL12	0.00058	0	0.741	0.000185	0	1.305	Kidney and Liver
RPL22	0.032	0	0.624	0.0361	0	0.388	Kidney and Liver
RPL8	0.0442	0.00271	-2	0.000141	0	0.774	Kidney and Liver
SACM1L	0.0442	0	2	0.000495	0	0.471	Kidney and Liver
SARDH	3e-13	0	-1.295	0.00487	0	0.665	Kidney and Liver
SDHAF2	0.0243	0	-0.529	0.0331	0	-0.482	Kidney and Liver
SDHD	0.0371	0	-1.573	0.0297	0	-1.62	Kidney and Liver
SEL1L	0.00352	0	2	7.46e-05	0	1.084	Kidney and Liver
SFXN2	0.0318	0	-0.452	0.000225	0	-0.463	Kidney and Liver
SLC25A11	0.00124	0	-2	0.0442	1	2	Kidney and Liver
SLC25A13	0.00203	0	1.117	0.0285	0	-0.361	Kidney and Liver
SLC25A26	0.037	0	0.386	0.0442	0	2	Kidney and Liver
SLC25A30	4.04e-06	0	0.821	2.47e-05	0	1.226	Kidney and Liver
SLC25A32	0.00724	0	-0.876	0.000598	0	-0.6	Kidney and Liver
Slc25a48	0.00435	0	2	0.0442	0	-2	Kidney and Liver
SMPDL3A	0.0122	0	-5.292	0.00198	0	-2.802	Kidney and Liver
SORD	0.00356	0	2	0.0302	0	0.54	Kidney and Liver
SSR1	0.00972	0	2.595	3.5e-05	0	0.665	Kidney and Liver
TDRKH	0.0442	0	2	0.0311	0	1.911	Kidney and Liver
TFB1M	0.00139	0	-0.431	1.66e-08	0	-0.845	Kidney and Liver
TIMM17A	0.0168	0	-0.87	0.0303	0	-0.346	Kidney and Liver
TIMM29	0.0143	0	0.692	5.31e-08	0	1.483	Kidney and Liver
TMEM126B	0.0132	0	0.566	0.00259	0	1.046	Kidney and Liver
TMEM177	0.00151	0	1.063	0.00979	0	1.175	Kidney and Liver
TPP1	0.0395	0	-2.115	0.00663	0	-1.068	Kidney and Liver
TRMT10C	0.00135	0.000685	1.273	0.000591	0	-0.791	Kidney and Liver
Uba52	0.00173	0	-1.993	0.0246	0	0.696	Kidney and Liver
UQCC3	0.0104	0	-2.206	0.0358	0	1.608	Kidney and Liver
VCP	0.000249	0	2	0.0147	0	0.527	Kidney and Liver
VDAC2	0.0161	0	0.409	4.35e-06	0	-1.285	Kidney and Liver
VPS13A	0.000371	0	-3.468	0.00365	0	-1.392	Kidney and Liver
VWA8	0.00378	0	-0.572	0.0411	0	0.624	Kidney and Liver
ZBED5	0.00604	0	1.154	0.0224	0	0.913	Kidney and Liver

## Sheet: Kidney-Heart Overlap
Gene.Symbol	pval_Kidney	qval_Kidney	log2FC_Kidney	pval_Heart	qval_Heart	log2FC_Heart	Color
AARS2	0.00569	0	0.669	0.000857	0	0.327	Heart and Kidney
ACOT13	0.0102	0	-0.938	0.0307	0	-0.595	Heart and Kidney
AFG1L	0.00437	0	-0.626	0.00227	0	0.505	Heart and Kidney
AGPAT5	0.0342	0	0.336	0.0442	0.00284	2	Heart and Kidney
AK157302	0.023	0	-0.457	0.00993	0.00284	-0.692	Heart and Kidney
APOOL	0.0174	0	0.402	0.0441	0	-0.192	Heart and Kidney
ATP5PD	0.0242	0	-0.251	1.55e-09	0	0.286	Heart and Kidney
ATPAF1	0.039	0	-0.967	0.0057	0.00178	0.618	Heart and Kidney
BCKDK	0.00266	0	-1.015	0.00211	0	0.483	Heart and Kidney
C6orf203	0.0126	0	-0.456	0.0324	0	0.746	Heart and Kidney
CKMT2	0.0441	0	9.843	0.00148	0	-1.351	Heart and Kidney
COASY	3.94e-06	0	-0.494	0.0208	0.00287	0.186	Heart and Kidney
COX15	0.00618	0	-0.557	0.0453	0.00163	0.466	Heart and Kidney
COX5A	0.0198	0	-0.249	0.026	0	0.461	Heart and Kidney
Cox5b	0.00961	0	-0.247	0.00881	0	0.384	Heart and Kidney
CPT1A	0.00421	0	0.488	0.00293	0	-0.318	Heart and Kidney
CRYZ	0.00701	0	-0.371	0.0442	0.00928	2	Heart and Kidney
DAP3	0.0115	0	-0.374	0.00651	0	-0.978	Heart and Kidney
DGUOK	0.0321	0	-0.864	0.0346	0	-0.414	Heart and Kidney
DNAJC4	0.0361	0	1.967	0.0113	0.00164	-1.247	Heart and Kidney
ECSIT	0.0208	0	0.287	0.00316	0	0.424	Heart and Kidney
FAM213B	0.0208	0	-0.508	0.0466	0	0.45	Heart and Kidney
FOXRED1	0.00431	0	0.762	4.26e-05	0	1.037	Heart and Kidney
GFM2	0.0384	0	-0.336	0.0211	0	-0.251	Heart and Kidney
GOSR2	0.043	0.00738	-1.318	0.0093	1	0.933	Heart and Kidney
HSPE1	0.035	0	-0.386	0.00308	0	0.687	Heart and Kidney
IDH3A	0.0207	0	0.237	0.000478	0	-0.322	Heart and Kidney
IVD	0.02	0	-0.316	0.00865	0	-0.16	Heart and Kidney
LDHD	0.024	0	0.318	5.4e-05	0	1.025	Heart and Kidney
LOC102724788	0.0102	0	-0.209	0.0461	0	-0.162	Heart and Kidney
PRODH	0.0102	0	-0.209	0.0461	0	-0.162	Heart and Kidney
MCAT	0.0469	0	0.698	0.00288	0	-1.369	Heart and Kidney
MCCC1	0.000593	0	-0.709	0.0225	0	0.363	Heart and Kidney
MIPEP	0.000962	0	-0.617	0.00483	0	0.263	Heart and Kidney
MLYCD	0.000319	0	-0.385	0.00117	0	0.617	Heart and Kidney
MPC2	0.0201	0	-1.04	0.000164	0	-0.395	Heart and Kidney
MRPL10	0.00278	0	0.625	0.00045	0	-0.176	Heart and Kidney
MRPL38	0.0302	0	-0.241	0.0125	0.00153	-0.259	Heart and Kidney
MRPS10	0.00393	0	1.29	0.00101	0	-0.343	Heart and Kidney
MRPS23	0.00357	0	-0.405	0.0164	0	0.395	Heart and Kidney
MTHFD1L	0.0171	0	-1.504	1.45e-09	0.0092	WT only	Heart and Kidney
MYH14	0.0442	1	-2	0.029	0.00536	-2.537	Heart and Kidney
NDUFA6	0.0336	0	-0.521	0.0206	0	-0.202	Heart and Kidney
NDUFA7	0.000561	0	-0.618	0.00338	0	-1.337	Heart and Kidney
NDUFB5	0.00299	0	0.352	1.45e-06	0	-0.486	Heart and Kidney
NDUFB7	0.00156	0	-0.711	0.00804	0	-0.759	Heart and Kidney
PECR	0.0216	0	-0.234	0.0237	0.00921	-1.061	Heart and Kidney
PITRM1	0.049	0	-0.468	0.000174	0	-0.386	Heart and Kidney
PNPT1	0.0321	0	-0.32	0.0283	0	-0.129	Heart and Kidney
POLDIP2	0.00013	0	0.382	0.0347	0	0.184	Heart and Kidney
PPA2	0.00392	1	2	0.017	0	-0.186	Heart and Kidney
PXMP2	0.00245	0	0.711	0.00361	0	0.557	Heart and Kidney
RMND1	0.0238	0	0.368	0.0396	0.00162	-0.382	Heart and Kidney
RTN4IP1	0.0146	0	0.368	0.000192	0	-0.45	Heart and Kidney
SLC25A42	0.00653	0	-0.476	0.00728	0	0.225	Heart and Kidney
SPG7	0.0228	0	-0.36	0.00189	0	0.845	Heart and Kidney
STOML2	0.0047	0	0.428	0.00493	0.00181	-0.551	Heart and Kidney
SUPV3L1	0.0317	0	-0.343	0.00253	0	-0.242	Heart and Kidney
Tha1	0.0188	0	-0.44	0.00633	0.00154	1.037	Heart and Kidney
TIMM17B	0.0293	0	0.392	0.0403	0.00174	0.54	Heart and Kidney
TMEM126A	7.37e-06	0	-0.776	0.0239	0	0.659	Heart and Kidney
TMEM186	0.0354	0	0.501	6.12e-05	0.00159	-0.32	Heart and Kidney
TOMM40L	0.000685	0	-1.536	0.00118	0.00292	-0.31	Heart and Kidney
TRAP1	7.06e-06	0	-0.935	0.000915	0	0.275	Heart and Kidney
TSFM	4.53e-07	0	-1.286	0.0224	0	-0.385	Heart and Kidney
YME1L1	0.00159	0	0.166	9.1e-05	0.00299	2	Heart and Kidney

## Sheet: Heart Only
Gene.Symbol	pval_Heart	qval_Heart	log2FC_Heart
ABHD10	0.02	0	0.53
ABHD11	0.0179	0	0.192
ACAD8	0.00156	0	-0.518
ACSS1	0.00319	0	0.423
ACTR1B	0.00133	1	0.533
ADCK1	0.00149	0	-0.763
ADIPOQ	0.0044	0.00154	-2
AFG3L2	0.000182	0	-0.342
Akr1b10	0.0316	0	-0.234
ALDH2	0.000138	0	0.328
ALDH5A1	0.0451	0	0.288
ANKRA2	0.0429	1	2.404
ANKRD60	0.0226	1	-1.183
ATP5F1A	3.2e-06	0	-0.366
ATP5MC2	0.00502	0	0.774
BCL11B	0.0372	0.00286	-1.437
BOLA1	0.0258	0.00287	0.566
BPHL	0.000402	0	-0.365
CDH13	0.00387	0.00535	1.036
Cfap46	0.0371	1	4.666
CHCHD6	0.00459	0.00296	0.64
CISD3	0.024	0	-0.501
COQ4	0.0193	0.00181	-0.238
COX4I1	0.0396	0	-0.267
COX7A2	0.0171	0	1.555
CPT1B	0.0275	0	-0.155
CYB5B	0.00327	0	-0.254
DHRS1	0.00467	0	0.472
DMAC1	3.95e-05	0.00176	0.915
DTYMK	0.00197	0.00173	-0.546
ECHDC1	0.00144	0.00288	0.765
ECHDC2	0.000363	0	0.397
ENO1	0.0271	0	0.205
ETFB	0.0375	0	0.116
FAM162A	0.0133	0	-0.366
FAM173A	0.0177	0.00542	0.523
GLUD1	0.0208	0	-0.165
GPX1	0.0183	0.00169	0.521
HADHB	0.00183	0	0.434
HARS2	3.56e-05	0	0.803
HEATR1	1.87e-05	1	1.218
HIBCH	0.00291	0	-0.53
HINT2	0.00122	0	-0.673
HK1	0.00215	0	-1.043
HSD17B10	0.0149	0	-0.194
IDE	0.00145	0	-0.415
IDH3G	0.00503	0	-0.307
MACROD1	0.0245	0	-0.66
MGST3	4.55e-05	0	-0.96
MRPL16	0.0438	0.0016	0.338
MRPL17	0.0088	0.00421	0.492
MRPL19	0.0134	0	-0.337
MRPL23	0.00305	0	-0.376
MRPL45	0.00316	0.00292	0.174
MRPL50	0.00269	0.00289	-0.744
MRPS11	0.00696	0	-1.016
MRPS28	6.31e-05	0	-0.417
MTERF2	0.0436	0	-0.631
MTX2	0.0113	0	-0.592
MYH4	0.0144	0.00154	-3.282
MYH6	0.0154	0	-2.299
MYH7	0.0127	1	-2
NARS2	0.00451	0.00172	-2
NDUFA1	0.0171	0	0.54
NDUFA11	0.0144	0	-0.494
NDUFAF3	0.036	0.00162	-0.511
NDUFB4	0.0103	0	-0.489
NDUFB6	0.0418	0	-0.367
NIT1	0.0434	0.00418	0.449
NQO1	0.0218	0.00283	0.525
NUBPL	0.0191	0	0.498
OPRM1	0.0442	1	2
OR5K1	0.0343	1	3.516
Pabpc6	0.00266	1	1.751
Pcmt1	0.00255	0	-0.623
PCYOX1L	0.0378	1	-0.4
PLPBP	0.00626	0	0.169
POLRMT	0.0251	0	0.496
RAB10	0.00833	0	0.63
RDX	0.0433	0.0041	-1.314
SAMM50	0.00486	0	0.387
SCCPDH	0.0025	0	-0.279
SDHC	0.00317	0	-0.408
SERHL2	0.0198	0	-0.303
Sf1	0.0442	1	2
SLC25A15	0.0106	0.00157	0.647
SLMAP	0.00013	0.0041	2
SMG1	0.0184	1	2.323
SUCLG1	0.00245	0	0.208
TAMM41	0.00338	0	0.809
TEFM	9.26e-06	0.00156	-0.489
THEM4	0.00341	0.00289	0.528
TIMM21	0.0192	0	0.824
TIMM8A	0.00642	0.00423	2
TIMM9	0.00012	0	1.557
TIMMDC1	0.00835	0	-0.411
TMEM143	0.00096	0	0.246
Tmem223	0.0119	0.00285	-0.243
TOMM40	0.0471	0	0.279
TOMM6	0.0442	0	-2
TOMM7	0.00171	0.00539	-2
TRMU	0.00813	0.00295	1.127
U2AF2	0.0442	1	2
UBN1	0.0339	0.00164	-1.674
UBR1	0.000471	0.00538	1.328
UCP3	0.00752	0	-0.386
Wasl	0.0235	0.00538	-0.26
Xpnpep3	0.0222	0	-0.531

## Sheet: Liver Only
Gene.Symbol	pval_Liver	qval_Liver	log2FC_Liver
2210010C04Rik	0.0379	0	3.5
ABCA3	4.24e-05	0	2
ABCA6	8.13e-05	1	-1.449
ABCB6	0.0442	0.00789	2
ABCB7	0.0378	0	0.535
ABCC2	0.0245	0	-1.389
ABCD3	0.00295	0	0.461
ABHD3	0.0378	0	-0.702
ABR	8.83e-10	1	2.489
ABRACL	0.00236	0	-2.018
Acad12	0.0278	0	-0.397
ACADM	0.00731	0	0.294
ACADS	0.00816	0	-0.363
ACAT1	0.00178	0	-0.485
ACE	0.0148	0	-1.573
ACLY	0.0311	0.0097	1.353
ACO1	0.00152	0	-2.136
Acot1	2.53e-06	0	0.212
ACOT11	0.0167	0.00532	2
ACSM2A	0.00272	0	0.23
ACSS3	2.89e-05	0	0.518
ACYP2	0.0213	0	-0.638
ADCK2	2.93e-07	0	-2
ADH1C	0.00273	0	-1.066
Afg3l1	2.06e-05	0	-1.504
AGA	0.0442	0	2
AIFM1	0.0101	0	0.991
AKR1A1	0.0337	0	0.442
ALB	0.0442	0	-2
ALDH7A1	0.00339	0	0.333
ALDH9A1	0.0197	0	0.332
ALPL	0.00025	0	2
ARF1	0.0441	0	0.513
ARF4	0.00388	0	1.964
ARHGDIA	0.000675	0	1.324
ARL1	0.0442	0	2
ARL2	0.0151	0	-0.519
ARL3	0.047	0.0027	-0.593
ARL8B	4.23e-05	0	1.107
ARPC4	0.0172	0	1.441
ASH1L	0.00374	1	2
ATAD3A	0.0378	0	0.405
ATL2	0.0442	1	-2
ATL3	0.0265	0	-2.028
ATOX1	0.0499	0	-1.363
ATP12A	0.00391	1	-2
ATP1A1	0.00298	0	-0.631
ATP1A4	2.63e-06	0.00402	-2.346
ATP2B1	0.0218	0	-2.989
ATP2B4	0.00297	0	-2.712
ATP5F1B	0.00983	0	-0.368
Atp5k	0.0499	0	0.332
ATP5MG	0.0047	0	-0.811
ATP5PB	0.00238	0	0.583
ATP6V1C1	6.98e-05	0	2
ATP6V1G1	0.00936	0	0.96
ATP9A	0.0442	0.0066	2
AURKAIP1	0.0337	0	-1.729
B3GLCT	0.0027	1	2.621
BCL11A	0.0179	1	2
BCO2	0.000859	0	1.228
BNIP3	4.64e-07	0	1.561
C19orf70	0.000101	0	-0.805
C1QBP	0.0134	0	0.807
C3	0.0293	0	-1.211
CA5A	0.0371	0	0.752
CA5B	0.0151	0	-0.441
CAD	0.0442	0	-2
CALB1	0.044	0	-0.418
CAT	0.0144	0	0.527
CCDC127	2.76e-05	0	0.912
CD36	0.0442	0.00403	2
CD81	0.00354	0	-1.312
CDHR2	0.0442	0	2
Cebpzos	0.00013	0	-0.991
Ces1f	0.00634	0	0.604
CHCHD1	2.69e-06	0	1.01
CHCHD10	0.00379	0	2
CKAP4	0.0054	0	-2.263
CLDN10	0.00397	0	2
CLDN2	0.0198	0	1.274
CLIP1	0.00012	1	3.795
CLPP	0.00521	0	0.915
CMC1	0.0097	0	0.526
CNPY2	0.00271	0	0.89
COL6A1	1.44e-05	0	-2.177
COMTD1	0.0161	0	-0.732
COQ5	0.00763	0	0.594
COQ6	0.0411	0	0.39
COQ7	0.0442	1	2
COX20	0.000647	0	-0.48
COX8A	0.0298	0	-4.319
CPM	0.0442	0.00404	2
CPOX	0.00478	0	-0.994
CPQ	0.0442	0	2
CPT2	5.9e-05	0	0.695
Csl	0.0396	1	-1.783
CTSA	0.047	0	-2.832
CTSC	0.00217	0	-1.186
CTSV	0.0442	0	2
CUBN	0.0164	0	-7.044
CYB5A	0.00453	0	-0.373
CYP24A1	0.0442	0	2
CYP27A1	0.0139	0	0.668
Cyp2d9 (includes others)	0.0138	0	2
CYP2E1	0.0442	0.00971	2
CYP4B1	0.0248	0	0.237
DAB2IP	0.0442	0.00788	2
DAD1	0.000162	0	-2
DECR2	0.000209	0	1.319
DERL1	0.0442	0.000684	2
DHODH	0.00116	0	-0.718
DNAJC13	9.49e-05	0	-2.412
DNLZ	0.0195	0	-0.213
DOK1	0.0442	1	-2
Dst	0.0438	0.00977	2.418
DSTN	0.0229	0	3.505
DUT	0.0329	0	0.545
EEF1A1	0.0232	0	0.522
ELOVL1	0.00362	0	2
EMC1	0.0295	0	-0.373
EMILIN1	0.0442	0	2
ENDOG	2.48e-06	0	-1.019
ENTPD5	0.0325	0	-0.462
ERAL1	0.00149	0	-1.191
ESD	0.000842	0	0.841
ETFBKMT	0.000136	0	-2
ETFRF1	0.0295	0	0.651
FAH	0.0114	0.00969	2
FAM151A	0.0442	0	-2
FAM213A	0.0347	0	0.373
FAR1	0.013	0	-0.806
FASTKD2	0.000445	0	-0.997
FDX1	0.000598	0	0.317
FDX2	0.00664	0	0.348
FLNA	0.0283	0	-3.194
FLNB	0.00428	0	-3.414
FMO2	0.0283	0	-1.047
FN3K	0.0442	1	-2
Fthl17e (includes others)	0.00424	1	2
FUNDC1	0.0483	0	0.591
FUNDC2	8.29e-05	0	-0.527
Fxyd2	0.000899	0	1.206
GAA	0.0126	0	-3.283
GADD45GIP1	0.000595	0	1.205
GALNT11	0.0442	1	2
GATD3A	0.0472	0	-0.418
GATD3B	0.0472	0	-0.418
GC	0.00375	0	-2
GDI2	0.0233	0	-2.165
GFER	0.0419	0	-0.542
GHITM	0.00318	0	-1.522
GLG1	0.017	1	-1.377
GLS	0.0368	0	0.622
Gm10036	0.00251	0	0.606
Gm10073	0.0383	0	-0.995
Gm11942	0.0383	0	-0.995
GNB1	0.00752	0	0.884
GNG12	0.0158	0	-2.654
GPD1	0.00436	0	-0.498
GPSM1	0.0442	1	-2
GPT2	1.51e-05	0	-1.802
GRPEL2	0.026	0	-0.336
GSN	7.17e-06	0.00852	-2.651
GSTA3	0.0201	0	-0.657
GSTM5	0.001	0	-0.836
GSTZ1	0.00339	0	0.878
GTPBP10	0.000101	0	-1.057
H2AFV	0.00613	0	2
HDLBP	0.0442	0.0027	2
HEBP1	0.0376	0	-1.126
HELT	0.00162	1	-4.53
HIST1H1C	0.000144	0	2
Hist1h2aa	0.00537	0	-3.279
HKDC1	0.041	0	-0.748
HMX1	0.0352	0.0085	1.238
HPDL	0.00892	0	2
HSD11B2	0.000167	0	-1.644
HSDL1	0.0413	0	-0.505
HSPG2	0.0125	0	-2.238
HYOU1	0.0329	0	-0.936
IAH1	0.0282	0	-0.747
IDH1	0.0227	0	-0.368
IDH3B	0.00449	0	-0.404
IMMP1L	0.0106	0	0.62
ITGA3	0.00301	0	2
ITPR1	1.8e-05	0	-2.416
ITPR2	0.000267	0	2
KLHDC7A	3.57e-05	0	-2.076
KRT14	0.0177	0	4.717
LAMB1	1.2e-05	0	-1.649
LAMC1	0.00341	0	-1.86
LAMC3	0.0442	1	2
LDHB	0.0221	0	1.293
LHX3	0.0442	1	2
LIPT1	0.0124	0	1.951
LMF2	0.0442	0.0066	2
LRP2	0.00129	0	-3.246
LRRC45	0.0311	0.00532	-0.93
LYPLAL1	0.000102	0	0.354
LYRM4	0.0424	0	0.405
LYZ	0.0228	0	0.902
MADD	1.15e-09	1	2
MANBA	0.00103	0	2
MCUR1	0.0378	0	0.379
MDH1	0.023	0	0.734
MDP1	0.00036	0	-0.77
METTL26	0.00722	0	-0.469
MFN1	0.0023	0	-0.903
MGAM	0.00357	0	2
MICU1	3.64e-06	0	-3.963
MICU2	0.000756	0	-4.698
MICU3	6.4e-05	0	-0.953
Mocs1	0.0124	0	-0.274
MPP1	0.0134	0.000683	-1.926
MPV17	0.0229	0	-1.145
MRM1	0.0442	0.00659	-2
MRPL12	0.0248	0	-0.348
MRPL33	0.0049	0	-1.106
MRPL42	0.0287	0	-0.822
MRPL47	0.00458	0	-1.201
MRPL51	0.000328	0	-0.894
MRPL52	0.00347	0.00468	2
MRPL57	0.00673	0	0.554
MRPL58	0.00895	0	0.392
MRPS12	0.0127	0.00975	0.647
MRPS2	0.0169	0	0.495
MRPS31	0.0219	0	0.755
MRPS36	6.41e-06	0	1.033
MRPS5	0.00842	0	-0.461
MRRF	5.41e-06	0	-0.373
MRS2	0.00082	0	-1.005
MSN	0.00555	0	1.793
MSRA	4.32e-05	0	0.587
MT-ND3	0.047	0	0.648
MTFMT	0.000481	0	-1.106
MTFP1	0.00112	0	1
MTFR1	7.68e-06	0	-0.588
MTG2	0.0144	0	-1.166
MTPAP	0.0118	0	-1.728
MTRF1	0.00347	0	-2
MUTYH	0.00357	0.00204	6.125
MYH10	0.018	0.00913	-3.008
MYH11	0.000178	0	2
MYO7B	0.0299	0	-1.748
NADK2	0.0027	0	0.588
NAGA	0.00366	0	2
NANOS2	0.0442	1	2
NAPSA	0.0306	0	-3.037
NAT8	0.0479	0.00851	0.53
NCCRP1	0.00956	0	-2
NCSTN	0.000161	0.00271	2
NDRG1	0.0467	0	0.442
NDUFA5	0.00128	0	-0.282
Ndufs5	0.0303	0	-0.699
NDUFS7	0.0204	0	-0.324
NFS1	0.0435	0	0.247
NHLRC3	0.00425	0	2
NID1	0.0328	0	-2.848
NID2	0.0363	0	-2.079
NME1	9.86e-05	0	0.759
NME2	9.95e-05	1	2.398
NME3	0.0144	0	0.95
NME4	6.2e-06	0	0.828
Nmnat3	0.00259	0	0.285
Nnt	0.000986	0	0.699
NOP58	0.00472	1	2
NPHP4	0.00324	0.00849	1.714
NUDT13	3.09e-05	0	-1.383
OPA3	0.0487	0	-0.431
OR51G1	0.00127	1	2
OSTC	0.00409	0.00204	-0.906
OTC	0.0442	0	-2
OXSM	0.00561	0	0.519
PAFAH2	0.00399	0	-0.559
PAICS	5.93e-05	0	-1.533
PARL	0.0097	0	-0.574
PCBD1	0.00579	0	-0.686
PCK2	0.0211	0	0.805
PDHA1	0.00296	0	-0.282
PDHB	4.84e-05	0	-0.961
PDHX	0.0173	0	0.484
PDSS2	0.0114	0	-0.432
PDZK1	0.00709	0	1.667
PDZK1IP1	0.0325	0	1.099
PET117	0.00105	0.000684	1.071
PEX12	0.022	0	0.743
PEX26	0.0292	0	0.419
PGAP1	0.0113	0.00272	2
PHB	3.64e-05	0	-0.374
PHB2	0.00405	0	-0.523
PHLPP2	0.00346	1	2
PIPOX	0.046	0	-0.453
PKM	0.0186	0	2
PLS1	0.000131	0.00787	-2
Plscr2	0.00348	0	-2
PPIF	0.000125	0	1.011
PPM1K	0.000888	0	2
Ppp1cc	0.0057	0	-2
PPT1	0.00153	0	-2.75
PRCP	0.0442	0	2
PRELID1	0.00427	0	-2.083
PRELID2	0.0442	0.00467	2
PSEN2	0.00376	0	2
PTBP1	0.0442	0	2
PTCD2	0.0384	0	0.567
PTRHD1	0.0377	0.00534	-1.614
PUS1	0.00228	0	3.746
PYCR2	0.0128	0	-0.82
RAB11A	0.0442	0.00403	-2
RAB18	0.0022	0	-0.527
RAB27A	0.0089	0	0.979
RAB31	0.0268	0	0.23
RAB35	0.00519	0	0.626
RAB39A	0.0188	0	-1.238
RAB4A	0.0442	0	-2
RAB8B	0.0103	0	0.968
RAB9A	0.00395	0	0.545
RALB	0.017	0	0.593
RAP1A	0.0243	1	1
RAP1B	0.0277	0	0.402
RBFA	1.99e-05	0	-1.625
RCC1L	0.00014	0	-2
RHOT2	0.00531	0	-0.64
RIDA	0.0258	0	-0.528
RMDN3	0.000355	0	-0.604
RNF17	0.00777	0.00975	-2
RPL17	0.016	0.00271	1.544
RPL18A	0.0164	0	1.101
Rpl32	0.0395	0	2.047
RPL7	0.00984	0	-2.692
RPN1	0.0307	0	1.029
RTN3	0.0455	0	-0.444
RTN4	0.0247	0.00533	0.92
S100A6	0.0099	1	2
S100G	0.0489	0	-0.8
SCO1	6.04e-07	0	-0.964
SCPEP1	0.0442	0	2
SDHAF1	0.00517	0	1.03
SDHB	0.0351	0	0.273
SEC22B	0.0323	0	0.523
SELENBP1	0.0442	0.00136	2
SELENOT	0.0442	0	2
SERPINF1	0.036	0.00204	1.74
SFXN1	0.00134	0	-0.318
SHMT2	0.021	0	-0.211
SIRT5	0.00634	0	0.466
SLC12A3	1.29e-06	0	-1.856
SLC12A7	9.27e-05	0.00532	2
SLC22A2	0.00473	0	2
SLC22A7	0.0442	0.00791	2
SLC23A1	0.0488	0	0.542
SLC25A12	0.000583	0	0.746
SLC25A17	0.0164	0	-0.821
SLC25A20	0.00428	0	0.577
SLC25A21	0.0497	0	0.331
SLC25A34	0.00013	0	1.92
SLC25A5	0.0443	0	-0.193
SLC25A51	0.00888	0	0.527
SLC26A1	0.0036	0	2
SLC27A2	0.0145	0	0.414
SLC30A9	0.0208	0	-0.331
SLC37A4	0.00547	0	-2
SLC3A2	0.000183	0	-0.617
SLC4A4	0.000632	0	-0.795
SLC5A2	0.0169	0	1.137
SLC8A1	0.00521	0	-1.261
SLC9A3R1	0.0236	0	1.285
SLIRP	0.0113	0	0.55
SMIM12	0.00458	0	1.263
Smim4	0.0169	0	0.576
SMIM8	0.0158	0	1.003
SNAP23	0.000559	0	3.035
SOD1	0.00264	0	-1.037
SPTAN1	0.000106	0	-2.616
SPTBN1	5.3e-07	0	-2.508
SSR4	0.00374	0	0.566
STAG2	0.0442	1	2
SUGCT	0.0304	0	-0.489
SUOX	0.0277	0	-0.314
SURF4	0.0384	0	-0.616
SYNE1	0.0246	0.00468	1.178
SYNJ2BP	0.011	0	-0.891
TAGLN2	0.00179	0	-2.246
TALDO1	0.00198	0.00912	-2.938
TCN2	0.009	0	2
TDRD6	0.0458	1	-5.877
TGM1	8.13e-05	0	-2.206
THEM6	0.00637	0	-2.71
THRAP3	0.000503	1	2.581
TLN1	0.00365	0	-1.993
TMEM135	0.0445	0	-0.248
TMEM160	0.0134	0	-0.801
TMEM256	9.43e-05	0	-0.662
TMEM33	0.0407	0	0.963
TMLHE	2.75e-05	0	-1.065
TMX2	0.00193	0	-2.095
TPI1	0.0043	0	0.336
TRUB2	0.0303	0	0.428
TSPO	0.024	0	-2.052
TYSND1	1.19e-05	0	-2.552
UGGT1	3.02e-05	0	-2.162
Uox	0.0442	0	-2
UQCC2	0.00048	0	-0.882
UQCR11	0.00537	0	-3.034
UQCRC1	0.0115	0	0.464
USP2	0.00434	0	0.884
VAMP8	0.0128	0	2.372
VIL1	3.28e-05	0	-2.118
VNN1	0.00166	0	-2.338
VPS13D	6.05e-05	0	-2.447
WEE2	0.0442	1	-2
YBEY	0.00157	0.00403	0.574
YWHAE	0.00348	0	2
Zfp532	0.0442	1	2

## Sheet: Kidney Only
Gene.Symbol	pval_Kidney	qval_Kidney	log2FC_Kidney
1300017J02Rik	0.0225	0	0.319
AASS	0.022	0	-0.406
ABCD2	0.0423	0	-3.077
ACAD9	0.0231	0	-0.192
ACOT2	0.00173	0	-0.453
ACOT4	0.00886	0	-0.518
ACSL1	5.73e-05	0	-0.68
ACSM1	6.24e-06	0	-0.764
ACSM5	0.00129	0	-0.311
ADO	0.000528	0	0.963
ADTRP	0.0489	0.00793	1.135
AGK	0.0119	0	-0.55
AGMAT	0.00329	0	-0.569
AGPAT1	0.0442	0	-2
AGPAT3	0.00317	0	-1.787
AGXT	0.00181	0	-1.106
AGXT2	5.67e-06	0	-0.397
AK3	0.0232	0	0.255
AKAP1	0.0151	0	0.455
AKR1C4	0.0499	0	0.454
AKTIP	0.0442	1	-2
ALDH1A3	0.0272	0	1.616
ALDH3A2	0.00589	0	0.305
ALDH6A1	0.00226	0	-0.16
ALDOB	0.00584	0	0.287
ALG2	5.62e-05	0	1.535
ALMS1	0.00217	1	-1.831
AMACR	0.0448	0	-0.139
ANGEL2	0.00305	0	-1.693
Ankrd36	0.0442	1	-2
Anp32b	0.00716	0	1.502
APOB	0.0231	0	4.855
APOE	0.00344	0	0.671
APOM	0.043	0	0.682
APOPT1	0.0119	1	-2
ARG1	0.0207	0	0.5
ARL6IP1	0.0399	0	0.957
ARL6IP5	0.00526	0	0.419
ARMC10	0.00112	0	0.486
ARSA	0.0219	0.00632	-1.911
ASS1	0.0248	0	-0.44
ATP5MF-PTCD1	2.99e-05	0	-1.25
ATP5S	0.00676	0	-0.746
ATP6V0D1	0.0495	0	0.645
BAK1	0.0046	0	-1.941
BCAP31	0.00376	0	1.158
BDH2	0.00128	0	-1.535
BHMT	8.98e-06	0	0.608
BLVRB	0.00181	0	0.944
BMP3	0.0442	0.00234	-2
BNIP3L	0.0168	0	0.443
C12orf65	7.05e-06	0	-0.979
C15orf40	0.0297	0	-0.69
C3orf33	0.000416	0	1.135
C4A	0.00853	0	4.047
C4B	0.00853	0	4.047
C8G	0.00395	0	1.728
CALU	0.00549	0	1.242
CAPZB	0.0442	0	2
CARD19	0.0225	0	0.951
CBS	0.00677	0	-2
CBSL	0.00677	0	-2
CCDC115	0.0442	0.000596	-2
CCDC150	0.00601	0.00233	1.573
CCDC47	0.00227	0	0.342
CDH7	0.0412	0.00843	5.834
CDK5RAP3	0.000662	0	0.762
CDS2	0.0137	0.00952	3.53
CERS2	0.0301	0	0.705
CES3	0.0176	0	-0.579
CFB	0.0442	0	-2
CHCHD4	0.0224	0	0.665
CHCHD7	0.0442	0.00847	-2
CISD2	0.0209	0	0.552
CLPTM1	0.000131	0	1.261
CMC2	0.0205	0.00634	0.939
CNIH4	0.0442	1	2
CNN3	0.0442	0	2
COA3	0.000795	0	-0.803
COQ8B	0.000519	0	-1.224
COQ9	0.0195	0	0.785
COX10	0.0217	0	0.943
CRELD2	0.0105	0	0.767
CROT	0.0233	0	-0.27
Cryzl2	0.0357	0	-0.302
CTH	0.00878	0	1.637
CTSH	0.0159	0	-0.76
CUTA	0.0167	0.00634	-2.034
Cyb5r3	0.0111	0	-0.513
CYP1A2	1.53e-06	0	0.665
CYP2A6 (includes others)	0.0442	1	2
CYP2B6	0.000125	0	0.754
Cyp2c23	0.00107	0	0.568
Cyp2c40 (includes others)	0.0282	1	2
CYP3A5	0.0253	1	-2
CYP3A7	0.0432	0	0.447
CYP4A22	0.0111	0	2
CYP4F3	0.0193	0.00628	1.185
CYP4F8	0.000203	0	-1.394
CYP4V2	1.74e-05	0	0.62
CYP7B1	0.000563	0	1.77
DBI	0.0245	0	0.645
DCAKD	0.0286	0	-0.447
DDRGK1	0.00901	0	1.669
DENND1B	0.0264	1	1.747
DHCR24	0.0498	0	0.424
DHCR7	0.0183	0	0.539
DHDH	0.0442	0	2
DHRS7	0.0123	0	0.591
DLAT	0.000952	0	-0.791
DMAC2	0.014	0	-0.861
DNAH3	0.0442	1	2
DNAJA1	0.000277	0	1.801
DNAJA2	0.0183	0.00847	0.656
DNAJC15	0.0406	0	-1.514
DNAJC25	0.000343	0	0.451
DNAJC3	1.04e-06	0	0.408
DYNLL2	0.0442	0	2
ECHDC3	0.00711	0	-0.983
EDARADD	0.0348	1	-1.777
EGFR	0.0014	0	1.843
EHMT1	0.0324	1	-1.663
EIF3F	0.0436	0	-1.045
ELOC	0.00906	0	3.843
EMC4	0.00239	0	1.017
EPDR1	0.0442	0.00234	2
EPHX2	0.0195	0	-0.309
ERAP1	0.00401	0	0.451
ERCC5	0.00898	1	0.978
ERLIN2	0.00614	0	0.634
ERMP1	0.00216	0	0.562
ERP44	0.018	0	0.305
ESYT1	0.00271	0	0.688
ETFA	0.0454	0	-0.282
FAAH	0.000105	0	-0.44
FABP1	0.02	0	-0.269
FABP2	0.0442	0	2
FABP4	0.0442	0	2
FADS2	0.00332	0	-0.716
FARSA	0.0295	0	1.687
FASTKD5	0.00775	0	-0.637
FGA	0.0439	0	-0.443
FGG	0.00123	0	0.844
FKBP1A	0.0135	0	-1.081
FMO1	5.49e-05	0	1.112
FMO4	0.0133	0	0.434
FMO5	0.00517	0	0.462
FNDC3A	1.06e-08	0	0.473
FPGS	0.0442	0	2
GAPDH	9.94e-05	0	1.108
GCDH	0.0311	0	-0.244
GCSH	0.00064	0	-1.109
GFM1	0.0371	0	-0.289
GGCX	0.000719	0	1.074
Gk	0.0121	0	-0.72
GLDC	0.00658	0	-0.454
GLOD4	0.0435	0	-0.394
GLS2	8.53e-07	0	-0.887
GLUL	0.00994	0	1.823
GLYAT	0.031	0.00177	-1.142
Gm20498	0.0392	0	-0.307
Gm4952	0.00015	0	-0.741
GNB2	0.011	0	0.363
GNMT	0.00845	0	-1.084
GNS	0.00331	0	-2.245
GRHPR	0.0487	0	0.148
GRSF1	0.000447	0	-0.623
GSR	0.00251	0	-0.317
Gstm3	0.0152	0	2
GTPBP8	0.0117	0	1.121
GUSB	0.011	0	-1.123
H6PD	0.000781	0	1.15
HACD2	5e-05	0	0.816
HAGH	0.0442	0	2
HEXA	0.0486	0.000596	-0.675
HGSNAT	0.0442	0	-2
HMGCL	0.0483	0	-0.38
HMOX2	0.00143	0	0.924
HP	0.0362	0	0.712
HPD	0.000661	0	-0.634
HSCB	0.00265	0	1.044
HSD17B11	0.0102	0	0.592
HSD17B6	0.0113	0	-1.37
HSD3B7	0.000989	0	0.506
HSP90AB1	1.49e-06	0	-1.302
HSP90B1	0.00142	0	0.828
Htd2	0.00148	0	-1.433
IDI1	0.0125	0	-0.642
Igkv14-111	0.00828	0	-2.406
Igtp	0.0399	0	0.536
ILVBL	0.00692	0	-0.647
IMMP2L	0.00404	0	0.905
ITGB1	0.0442	0	-2
ITIH2	0.0442	0	2
IYD	2.69e-06	0	0.879
KCNJ3	0.0442	0.00844	2
LACTB2	3.19e-05	0	-0.965
LAMTOR1	0.0464	0	-0.761
LAMTOR2	0.00552	0	2
LAMTOR5	0.0442	0.00844	-2
LCLAT1	0.000424	0.000597	0.718
LETM1	0.0169	0	0.613
LETMD1	0.00268	0	-0.716
LGALS9B	0.00678	0	-0.493
LMAN2	0.00141	0	0.663
LMF1	0.00145	0	1.005
LPGAT1	0.000417	0	1.254
LYRM2	1.36e-06	0.000593	2
MAGT1	0.00868	0	0.632
MAIP1	0.0386	0	-1.003
MAN2B1	0.00787	0	-0.917
MAOB	0.00455	0	-0.299
MARC1	0.032	0	-0.336
MARS2	0.0112	0	-0.409
Mbl1	0.00342	0	1.335
MBL2	2.01e-06	0	0.644
MCCC2	0.00091	0	-0.287
MCEMP1	0.0442	0.00792	-2
MCL1	0.0296	0	-0.845
MCU	1.22e-05	0	-1.076
ME2	0.000675	0	0.54
MECR	0.0029	0	0.526
MED12L	0.0442	1	2
METTL15	0.0307	0	1.199
METTL7A	0.0384	0	-0.604
MFN2	0.00998	0	-0.306
MGA	0.0442	1	-2
MGLL	0.000305	0	-4.815
Mia2	0.00247	0	0.601
MIA3	0.0349	0	4.59
MOGS	0.000537	0	1.208
MPDU1	0.000568	0	-0.824
MPST	1.69e-06	0	-0.736
MRM2	0.0106	0	-0.928
MRPL1	0.0225	0	0.372
MRPL11	0.00289	0	-0.539
MRPL18	0.0414	0	0.357
MRPL22	0.000169	0	0.737
MRPL24	0.0131	0	0.436
MRPL28	0.0244	0	0.564
MRPL48	0.00137	0	0.918
MRPS18A	8.95e-07	0	2.222
MRPS22	7.1e-05	0	0.371
MRPS25	0.00195	0	0.451
MRPS27	5.98e-05	0	-0.501
MTCH2	1.59e-08	0	-0.992
MTDH	0.0257	0	-0.523
MTHFD1	0.00161	0	0.765
MTHFS	0.00423	0	0.688
MTRF1L	0.0311	0	0.968
MTTP	0.000401	0	1.011
MTX3	0.00249	0	-1.028
MUL1	0.031	0	0.657
MYL6	0.000556	0	0.697
NBAS	0.0117	0	2.975
NCEH1	0.033	0	1.236
NCLN	1.93e-05	0	0.557
NDUFA2	0.0066	0	0.634
NDUFA8	0.00683	0	0.815
NDUFB11	0.027	0	-0.258
NDUFC2	0.00585	0	-0.65
NDUFS1	0.0357	0	-0.344
NDUFS3	0.00921	0	0.791
NDUFV1	0.00475	1	-2
NIPSNAP3A	0.00416	0	-1.024
NIT2	0.0492	0	-0.32
NLN	8.24e-06	0	-0.698
NLRX1	0.00587	0	0.5
NOA1	0.00161	0	-1.467
NSDHL	0.000126	0	1.14
NUDT2	0.0295	0	-0.472
OMA1	8.3e-05	0	-0.844
OR5W2	0.0442	0.00234	-2
OS9	0.0183	0	3.606
OXA1L	0.0161	0	1.037
OXLD1	0.025	0	-2.534
P4HB	0.00421	0	0.224
PAQR9	0.0449	0	0.268
PARK7	0.00334	0	-0.623
PCYOX1	0.00489	0	0.511
PDCD6	0.00462	0	1.298
PDIA3	0.0131	0	0.294
PDIA5	0.0286	0	0.171
PDIA6	0.000231	0	0.609
PDK2	3.14e-05	0	-0.595
PEX13	0.0281	0	-0.323
PEX2	0.0336	0	-0.846
PEX5	0.0135	0	-0.511
PEX6	3.87e-06	0	1.052
PGGHG	0.0151	0.000593	-5.123
PGRMC2	0.0424	0	-0.311
PHYH	5.01e-05	0	-0.759
PIK3C2A	0.00713	1	-3.291
PLG	0.0313	0	0.518
PM20D1	0.000477	0	0.33
PMPCB	0.0232	0	-0.113
PNMA3	0.0389	0.00521	-2.355
PPIA	0.0354	0	-0.409
PPIB	0.000323	0	1.223
PPP2R2D	0.0442	1	2
PPT2	0.00829	0	-1.657
PRAF2	0.000832	0.00577	1.729
PRDM6	0.0387	1	1.019
PREB	0.00437	0	0.347
PREPL	0.00124	0	1.693
PRKCSH	0.000372	0	0.748
PRPF31	0.0442	1	2
PUSL1	0.0183	0	0.66
PYROXD2	0.0185	0	-0.243
QDPR	0.0196	0	-0.661
RAB1B	0.0192	0	-1.195
RAB22A	0.00967	0	-0.737
RAB4B	0.000419	0.00176	-0.901
RAB5B	0.000606	0	-1.375
RAB6A	0.0442	1	2
RARS2	0.00125	0	-0.413
RDH16	2.04e-05	0	-1.8
Rdh7	0.0327	0	0.509
REEP5	0.00243	0	0.794
RETSAT	0.000738	0	0.566
RHBDD1	0.0442	0	-2
RHOT1	0.00188	1	1.327
RPL11	0.0052	0	0.836
RPL13	9.32e-05	0	0.598
RPL18	0.0417	0	0.627
RPL19	0.000468	0	1.161
Rpl23a	0.0254	0	0.424
RPL26	5.34e-07	0	0.863
RPL27	0.00414	0	0.556
RPL28	0.0134	0	0.793
RPL30	0.0124	0	0.74
RPL31	0.0104	0	-0.302
RPL37A	0.0167	0	1.028
RPL5	0.0177	0	2.251
RPL6	0.00012	0	1.201
RPL7A	0.000172	0	0.938
RPL9	0.0244	0	0.276
RPLP2	0.00426	0	0.559
RPS11	2.54e-07	0	0.967
RPS12	0.0205	0	0.941
RPS13	0.000568	0	1.169
RPS14	0.0366	0	0.611
RPS15A	0.0151	0	1.317
RPS19	0.00804	0	0.936
RPS23	5.75e-07	0	1.58
RPS25	0.00179	0	2.157
RPS27L	0.0383	0	1.772
RPS5	0.00925	0	0.635
RPS9	0.0135	0	0.688
RPUSD4	0.000404	0.00631	3.374
Rrbp1	0.00021	0	1.157
SAYSD1	0.0415	0	0.702
SDHAF3	0.0442	0	2
SDHAF4	0.0428	0	-0.737
SDR42E1	0.0442	0.00848	2
SDS	0.0165	0.00633	-2.104
SEC61A1	0.0117	0	0.535
SEC61B	0.000186	0	1.158
SEC61G	0.0099	0	-1.119
SEC63	4.63e-06	0	1.292
SELENOK	0.0306	0.00635	2.733
SELENOO	0.00183	0	-0.757
SEMA7A	0.0434	0.00683	-0.543
SERPINA1	0.0215	0	-0.664
SERPINA3	0.0266	0	0.535
SFXN5	0.0277	0	0.289
SGMS2	0.0169	0.00683	1.536
SIGMAR1	0.038	0	-1.1
SLC15A1	0.0442	1	-2
SLC22A18	3.37e-05	0	-0.783
Slc25a1	8.11e-07	0	0.589
SLC25A16	0.00509	0	-0.664
SLC25A19	0.0181	0	-1.408
SLC25A23	0.0125	0	-0.378
SLC25A25	0.0108	0	-0.272
SLC25A37	0.00761	0	1.517
SLC25A45	0.00955	0	0.829
SLC27A5	0.0147	0	0.162
SLC35A3	1.86e-07	0	1.358
SLC39A7	3.33e-05	0	1.164
Smim26	0.0107	0	0.909
SNX4	0.0442	0.00739	2
Spata31d1d	0.0442	1	-2
SPCS1	0.00717	0.00521	-3.08
SPCS2	0.0145	0	0.533
SPCS3	0.00592	0	0.613
SRXN1	0.00743	0	-0.674
SSR3	1.01e-07	0	1.6
STBD1	0.0135	0	0.375
STOM	0.0154	0	-0.89
Sts	0.000736	0	0.639
STT3A	0.0101	0	0.651
SUCLG2	0.015	0	-0.196
SUCNR1	0.0442	0.00291	2
TAP2	0.021	0	3.007
TAPBP	0.0175	0	0.404
TARS2	0.00312	0	-0.39
TBL2	0.000121	0	0.93
TBRG4	0.00283	0	-0.381
TF	0.0268	0	-1.362
THNSL1	0.000145	0	-0.946
TIMM13	0.0491	0	0.204
TIMM44	0.0347	0	-0.273
TK2	0.0207	0	-2.07
TMED10	0.0124	0	0.918
TMEM120A	2.68e-05	0.00633	1.29
TMEM147	0.0389	0	0.67
TMEM19	0.0168	0.00233	1.118
TMEM205	3.2e-08	0	1.158
TMEM242	0.0135	0	-0.962
Tmem254a (includes others)	0.0482	0.000593	0.417
TMEM70	0.018	0	0.523
TMEM86B	0.00244	0	1.993
TOMM70	0.0141	0	-0.46
TOR1A	0.0377	0	1.098
TRAM1	0.0201	0	0.455
TRNT1	0.000525	0	-0.599
TTN	0.00734	1	0.617
TUBB4A	0.0442	0.00794	-2
TXN	0.00964	0	0.254
TXNDC5	2.49e-05	0	0.518
TXNRD2	0.000454	0	-0.51
UBE2G2	0.0442	0	2
UFC1	0.0424	0	0.742
UGT1A1	0.0312	0	0.29
UGT1A6	0.000436	0	-1.48
Ugt1a8	0.00695	1	0.918
UGT2A3	0.000132	0	0.513
UGT2B10	0.00308	0	0.326
UGT2B17	0.00806	0	0.747
UGT2B28	0.00613	0	1.388
UGT2B7	0.00248	0	0.758
UGT3A1	0.000904	0	0.86
UQCRQ	0.00474	0	0.35
USP30	0.0343	0	0.712
VAMP7	0.0442	0	-2
VAPA	0.0131	0	0.487
VCL	0.00211	0.000595	1.036
VMP1	0.00607	0	2.181
XIRP2	0.00083	1	1.16
YARS2	0.0328	0	0.2
YWHAB	0.0117	0	1.29
ZNF536	0.0162	0.00738	-2
