# Supplementary material for: Dysregulation of the Mitochondrial Proteome Occurs in Mice Lacking Adiponectin Receptor 1
Source: Front Endocrinol (Lausanne). 2019 Dec 13;10:872. doi: 10.3389/fendo.2019.00872 (PMC6923683; doi:10.3389/fendo.2019.00872)
Supplement: Supplementary file 5 [file Table_5.xlsx]

## Sheet: NRF1_Promoter.DEPs
Table S5 - Putative NRF1 Targets
Gene.Symbol	qval	LFQ_KO_1	LFQ_KO_2	LFQ_KO_3	LFQ_KO_4	LFQ_WT_1	LFQ_WT_2	LFQ_WT_3	LFQ_WT-4	Ratio_KO.WT	log2FC	Ttest	minuslog_pval	PeakID.(cmd=annotatePeaks.pl.pwmscan_mm10_6139_38141.bed.mm10)	Chr	Start	End	Strand	Peak.Score	Focus.Ratio/Region.Size	Annotation	Detailed.Annotation	Distance.to.TSS	Nearest.PromoterID	Entrez.ID	Nearest.Unigene	Nearest.Refseq	Nearest.Ensembl	Gene.Alias	Gene.Description	Gene.Type
2310061I04Rik	0	15021000	16218000	15058000	20802000	19500000	27202000	18540000	21745000	0.771368	-0.374509	0.0862854	3.53474	GCGCCTGCGCA-722	chr17	35897401	35897411	+	1823		promoter-TSS (NM_001033630)	promoter-TSS (NM_001033630)	-28	NM_001033630	69662	Mm.260159	NM_001033630	ENSMUSG00000050705	-	RIKEN cDNA 2310061I04 gene	protein-coding
2310061I04Rik	0	15021000	16218000	15058000	20802000	19500000	27202000	18540000	21745000	0.771368	-0.374509	0.0862854	3.53474	GCGCTTGCGCA-198	chr17	35897452	35897462	+	1566		promoter-TSS (NM_001033630)	promoter-TSS (NM_001033630)	-79	NM_001033630	69662	Mm.260159	NM_001033630	ENSMUSG00000050705	-	RIKEN cDNA 2310061I04 gene	protein-coding
2310061I04Rik	0	15021000	16218000	15058000	20802000	19500000	27202000	18540000	21745000	0.771368	-0.374509	0.0862854	3.53474	GCGCCTGCGCA-723	chr17	35897486	35897496	+	1823		promoter-TSS (NM_001033630)	promoter-TSS (NM_001033630)	-113	NM_001033630	69662	Mm.260159	NM_001033630	ENSMUSG00000050705	-	RIKEN cDNA 2310061I04 gene	protein-coding
Abcb10	0	16024000	14715000	26227000	24944000	23316000	26723000	16082000	22481000	0.924471	-0.1133	0.669171	0.579553	GCGCCTGCGCC-167	chr8	123983035	123983045	+	1675		promoter-TSS (NM_019552)	promoter-TSS (NM_019552)	82	NM_019552	56199	Mm.274243	NM_019552	ENSMUSG00000031974	Abc-me|Abcb12	ATP-binding cassette, sub-family B (MDR/TAP), member 10	protein-coding
Abcb10	0	16024000	14715000	26227000	24944000	23316000	26723000	16082000	22481000	0.924471	-0.1133	0.669171	0.579553	GCGCATGCGCA-581	chr8	123983144	123983154	-	1793		promoter-TSS (NM_019552)	promoter-TSS (NM_019552)	-27	NM_019552	56199	Mm.274243	NM_019552	ENSMUSG00000031974	Abc-me|Abcb12	ATP-binding cassette, sub-family B (MDR/TAP), member 10	protein-coding
Abhd10	0	7260400	9984600	6512500	5664400	6954500	0	7588800	5839600	1.44346	0.529531	0.307945	1.69925	ACGCACGCGCA-908	chr16	45742950	45742960	+	1213		promoter-TSS (NM_001272070)	promoter-TSS (NM_001272070)	0	NM_001272070	213012	Mm.247453	NM_172511	ENSMUSG00000033157	-	abhydrolase domain containing 10	protein-coding
Abhd10	0	7260400	9984600	6512500	5664400	6954500	0	7588800	5839600	1.44346	0.529531	0.307945	1.69925	GCCCCTGCGCC-297	chr16	45742902	45742912	+	1227		promoter-TSS (NM_001272070)	promoter-TSS (NM_001272070)	48	NM_001272070	213012	Mm.247453	NM_172511	ENSMUSG00000033157	-	abhydrolase domain containing 10	protein-coding
Abhd10	0	7260400	9984600	6512500	5664400	6954500	0	7588800	5839600	1.44346	0.529531	0.307945	1.69925	ACGCATGCGCA-885	chr16	45743057	45743067	+	1533		promoter-TSS (NM_001272070)	promoter-TSS (NM_001272070)	-107	NM_172511	213012	Mm.247453	NM_172511	ENSMUSG00000033157	-	abhydrolase domain containing 10	protein-coding
Acad10	0.0015291	3911800	1920400	4286000	5290700	3414100	7584200	4044800	4032700	0.807772	-0.30798	0.470482	1.08779	GCGCATGCGCG-96	chr5	121660509	121660519	+	1742		promoter-TSS (NM_028227)	promoter-TSS (NM_028227)	-4	NM_028037	71985	Mm.45423	NM_028037	ENSMUSG00000029456	2410021P16Rik	acyl-Coenzyme A dehydrogenase family, member 10	protein-coding
Acad10	0.0015291	3911800	1920400	4286000	5290700	3414100	7584200	4044800	4032700	0.807772	-0.30798	0.470482	1.08779	GAGCGTGCGCA-552	chr5	121660447	121660457	-	1455		promoter-TSS (NM_028227)	promoter-TSS (NM_028227)	58	NM_028037	71985	Mm.45423	NM_028037	ENSMUSG00000029456	2410021P16Rik	acyl-Coenzyme A dehydrogenase family, member 10	protein-coding
Acad12	0	41802000	32979000	36017000	41126000	38782000	31251000	45095000	35190000	1.01068	0.015332	0.91561	0.127194	GCGCGTGCGCG-631	chr5	121619015	121619025	+	1672		promoter-TSS (NM_178799)	promoter-TSS (NM_178799)	-82	NM_178799	338350	Mm.482918	NM_178799	ENSMUSG00000042647	9330129D05Rik	acyl-Coenzyme A dehydrogenase family, member 12	protein-coding
Acad12	0	41802000	32979000	36017000	41126000	38782000	31251000	45095000	35190000	1.01068	0.015332	0.91561	0.127194	GCGCATGCGCG-95	chr5	121618973	121618983	+	1742		promoter-TSS (NM_178799)	promoter-TSS (NM_178799)	-40	NM_178799	338350	Mm.482918	NM_178799	ENSMUSG00000042647	9330129D05Rik	acyl-Coenzyme A dehydrogenase family, member 12	protein-coding
Acad12	0	41802000	32979000	36017000	41126000	38782000	31251000	45095000	35190000	1.01068	0.015332	0.91561	0.127194	GAGCGTGCGCA-551	chr5	121618900	121618910	-	1455		promoter-TSS (NM_178799)	promoter-TSS (NM_178799)	33	NM_178799	338350	Mm.482918	NM_178799	ENSMUSG00000042647	9330129D05Rik	acyl-Coenzyme A dehydrogenase family, member 12	protein-coding
Acadm	0	855970000	697550000	632990000	731710000	627230000	892420000	811540000	791020000	0.934665	-0.0974789	0.51002	0.971374	ACGCATGCGCA-155	chr3	153944793	153944803	-	1533		promoter-TSS (NM_007382)	promoter-TSS (NM_007382)	-155	NM_007382	11364	Mm.10530	NM_007382	ENSMUSG00000062908	AU018656|MCAD	acyl-Coenzyme A dehydrogenase, medium chain	protein-coding
Acot13	0	252390000	225150000	146790000	114990000	151990000	522310000	203530000	239040000	0.661957	-0.59519	0.350475	1.51262	GCGCGTGCGCG-1479	chr13	24831500	24831510	-	1672		promoter-TSS (NM_019551)	promoter-TSS (NM_019551)	-16	NM_025790	66834	Mm.2125	NM_025790	ENSMUSG00000006717	0610006O17Rik|Them2	acyl-CoA thioesterase 13	protein-coding
Acox1	0	21328000	5348100	9316900	6637200	8100500	880210	14151000	6177700	1.45449	0.540512	0.495226	1.01384	GCGCAGGCGCA-61	chr11	116199131	116199141	-	1512		promoter-TSS (NM_015729)	promoter-TSS (NM_015729)	-91	NM_001271898	11430	Mm.356689	NM_015729	ENSMUSG00000020777	AOX|Acox|D130055E20Rik|Paox	acyl-Coenzyme A oxidase 1, palmitoyl	protein-coding
Afg3l1	0	1978500	1126500	937510	1937100	1168700	1516700	1468900	2309100	0.925149	-0.112242	0.750937	0.413236	GCGGATGCGCA-25	chr8	123477384	123477394	-	1483		promoter-TSS (NM_054070)	promoter-TSS (NM_054070)	-473	NM_054070	114896	Mm.287475	NM_054070	ENSMUSG00000031967	1700047G05Rik|3110061K15Rik	AFG3-like AAA ATPase 1	protein-coding
Afg3l1	0	1978500	1126500	937510	1937100	1168700	1516700	1468900	2309100	0.925149	-0.112242	0.750937	0.413236	GCGCGTGCGCG-1037	chr8	123477865	123477875	+	1672		promoter-TSS (NM_054070)	promoter-TSS (NM_054070)	8	NR_028260	114896	Mm.287475	NM_054070	ENSMUSG00000031967	1700047G05Rik|3110061K15Rik	AFG3-like AAA ATPase 1	protein-coding
Afg3l1	0	1978500	1126500	937510	1937100	1168700	1516700	1468900	2309100	0.925149	-0.112242	0.750937	0.413236	GCGCGTGCGCA-592	chr8	123477818	123477828	-	1723		promoter-TSS (NM_054070)	promoter-TSS (NM_054070)	-39	NM_054070	114896	Mm.287475	NM_054070	ENSMUSG00000031967	1700047G05Rik|3110061K15Rik	AFG3-like AAA ATPase 1	protein-coding
Agpat5	0.0028369	0	0	0	0	0	1961400	0	0	0		0.391002	1.35475	GAGCGTGCGCA-803	chr8	18845565	18845575	+	1455		promoter-TSS (NM_026792)	promoter-TSS (NM_026792)	-709	NM_026792	52123	Mm.24117	NM_026792	ENSMUSG00000031467	1110013A05Rik|D8Ertd319e	1-acylglycerol-3-phosphate O-acyltransferase 5 (lysophosphatidic acid acyltransferase, epsilon)	protein-coding
Aifm1	0	63905000	16338000	88208000	72686000	63074000	37437000	63243000	17188000	1.33268	0.414326	0.463161	1.11042	ACGCATGCGCC-183	chrX	48513599	48513609	-	1385		promoter-TSS (NM_012019)	promoter-TSS (NM_012019)	-41	NM_012019	26926	Mm.240434	NM_012019	ENSMUSG00000036932	AIF|AIFsh2|Hq|Pdcd8	apoptosis-inducing factor, mitochondrion-associated 1	protein-coding
Aifm1	0	63905000	16338000	88208000	72686000	63074000	37437000	63243000	17188000	1.33268	0.414326	0.463161	1.11042	ACGCCTGCGCA-264	chrX	48513544	48513554	-	1563		promoter-TSS (NM_012019)	promoter-TSS (NM_012019)	14	NM_001290364	26926	Mm.240434	NM_012019	ENSMUSG00000036932	AIF|AIFsh2|Hq|Pdcd8	apoptosis-inducing factor, mitochondrion-associated 1	protein-coding
Ak3	0	109490000	140350000	167020000	159800000	195450000	121130000	144400000	108790000	1.01209	0.0173413	0.943233	0.0843133	GCGTCTGCGCA-99	chr19	29047852	29047862	-	1338		promoter-TSS (NM_021299)	promoter-TSS (NM_021299)	45	NM_021299	56248	Mm.196067	NM_021299	ENSMUSG00000024782	AA407498|AI506714|AK-3|Ak3l|Ak3l1|Akl3l	adenylate kinase 3	protein-coding
Alas1	0	3722100	3118700	3375200	2173900	2605400	1304500	2819900	2499400	1.34247	0.424887	0.147761	2.75867	GAGCCCGCGCA-43	chr9	106247786	106247796	-	1235		promoter-TSS (NM_001291835)	promoter-TSS (NM_001291835)	-61	NM_001291835	11655	Mm.290578	NM_020559	ENSMUSG00000032786	ALAS|ALAS-N|Alas-1|Alas-h	aminolevulinic acid synthase 1	protein-coding
Alas1	0	3722100	3118700	3375200	2173900	2605400	1304500	2819900	2499400	1.34247	0.424887	0.147761	2.75867	GCGCGTGCGCG-1135	chr9	106247944	106247954	-	1672		promoter-TSS (NM_001291835)	promoter-TSS (NM_001291835)	5	NM_020559	11655	Mm.290578	NM_020559	ENSMUSG00000032786	ALAS|ALAS-N|Alas-1|Alas-h	aminolevulinic acid synthase 1	protein-coding
Alas1	0	3722100	3118700	3375200	2173900	2605400	1304500	2819900	2499400	1.34247	0.424887	0.147761	2.75867	GCGCATGCGCG-162	chr9	106247915	106247925	-	1742		promoter-TSS (NM_001291835)	promoter-TSS (NM_001291835)	34	NM_020559	11655	Mm.290578	NM_020559	ENSMUSG00000032786	ALAS|ALAS-N|Alas-1|Alas-h	aminolevulinic acid synthase 1	protein-coding
Amacr	0	2398700	2866200	3315000	3665900	3300400	2308600	4817500	3838600	0.858445	-0.220203	0.436171	1.19704	GCGCTTGCGCA-175	chr15	10981696	10981706	-	1566		promoter-TSS (NM_008537)	promoter-TSS (NM_008537)	-55	NM_008537	17117	Mm.2787	NM_008537	ENSMUSG00000022244	Macr1	alpha-methylacyl-CoA racemase	protein-coding
Ankra2	1	47317000	4385500	1804200	2040500	1198500	2545800	1706000	5041500	5.29434	2.40445	0.38755	1.36755	GCGCAGGCGCA-71	chr13	98263045	98263055	+	1512		promoter-TSS (NM_178918)	promoter-TSS (NM_178918)	-26	NM_001271391	68558	Mm.209642	NM_023472	ENSMUSG00000021661	1110004M18Rik|Ankra	ankyrin repeat, family A (RFXANK-like), 2	protein-coding
Ankrd60	1	3569000	535950	802470	0	4831000	4621300	0	1688500	0.440491	-1.18282	0.319608	1.64562	GCGCGGGCGCC-9	chr2	173578378	173578388	-	1294		promoter-TSS (NM_027303)	promoter-TSS (NM_027303)	-42	NM_001199955	70065	Mm.425115	NM_027303	ENSMUSG00000027517	1700019A24Rik|1700030G11Rik	ankyrin repeat domain 60	protein-coding
Anxa6	0.0029369	360970	140040	0	0	0	0	444230	0	1.12782	0.173533	0.92275	0.115988	GCCCCTGCGCG-83	chr11	55033469	55033479	-	1324		promoter-TSS (NM_001110211)	promoter-TSS (NM_001110211)	-3	NM_001110211	11749	Mm.265347	NM_013472	ENSMUSG00000018340	AW107198|Anx6|AnxVI|Cabm|Camb	annexin A6	protein-coding
Armc10	0	1307500	1283600	1107600	1173000	1653300	0	918670	1667100	1.14924	0.200678	0.716278	0.481409	GCGCCGGCGCC-27	chr5	21646151	21646161	-	1394		promoter-TSS (NM_177076)	promoter-TSS (NM_177076)	172	NM_026034	67211	Mm.260782	NM_026034	ENSMUSG00000038525	2810037C14Rik|Svh	armadillo repeat containing 10	protein-coding
Atad1	0.002849	2594900	2206300	2340100	3908000	1153100	0	2335200	804110	2.57415	1.3641	0.0365633	4.77346	GAGCATGCGCG-279	chr19	32712379	32712389	+	1474		promoter-TSS (NM_026487)	promoter-TSS (NM_026487)	-86	NM_026487	67979	Mm.27123	NM_026487	ENSMUSG00000013662	4921525H23Rik|AW107648|Thorase	ATPase family, AAA domain containing 1	protein-coding
Atp1a1	0	513400000	132430000	170120000	226890000	97553000	122520000	437200000	163640000	1.27034	0.345217	0.651651	0.617828	GCGCGTGCGCG-343	chr3	101605192	101605202	+	1672		promoter-TSS (NM_144900)	promoter-TSS (NM_144900)	-490	NM_144900	11928	Mm.193670	NM_144900	ENSMUSG00000033161	Atpa-1|BC010319	ATPase, Na+/K+ transporting, alpha 1 polypeptide	protein-coding
Atp5c1	0	1861500000	1972700000	1439200000	1791200000	1861000000	1501200000	1498700000	1654300000	1.08433	0.116798	0.378354	1.40219	GCGCGTGCGCG-142	chr2	10080440	10080450	+	1672		promoter-TSS (NM_025280)	promoter-TSS (NM_025280)	65	NM_001112738	11949	Mm.12677	NM_020615	ENSMUSG00000025781	1700094F02Rik|Atp5f1c	ATP synthase, H+ transporting, mitochondrial F1 complex, gamma polypeptide 1	protein-coding
Atp5c1	1	1625100	67882000	1274800	31113000	1632500	0	15720000	8334400	3.9668	1.98798	0.316515	1.65965	GCGCGTGCGCG-142	chr2	10080440	10080450	+	1672		promoter-TSS (NM_025280)	promoter-TSS (NM_025280)	65	NM_001112738	11949	Mm.12677	NM_020615	ENSMUSG00000025781	1700094F02Rik|Atp5f1c	ATP synthase, H+ transporting, mitochondrial F1 complex, gamma polypeptide 1	protein-coding
Atp5c1	1	1177000	1254200	2449900	0	2624500	0	8930700	21546000	0.14746	-2.76161	0.238394	2.06858	GCGCGTGCGCG-142	chr2	10080440	10080450	+	1672		promoter-TSS (NM_025280)	promoter-TSS (NM_025280)	65	NM_001112738	11949	Mm.12677	NM_020615	ENSMUSG00000025781	1700094F02Rik|Atp5f1c	ATP synthase, H+ transporting, mitochondrial F1 complex, gamma polypeptide 1	protein-coding
Atp5d	0	406910000	562010000	490860000	524430000	436260000	226880000	373510000	592540000	1.21791	0.28441	0.341928	1.54823	ACGCACGCGCA-604	chr10	80142331	80142341	-	1213		promoter-TSS (NM_025313)	promoter-TSS (NM_025313)	21	NM_025313	66043	Mm.278560	NM_025313	ENSMUSG00000003072	0610008F14Rik|1500000I11Rik|AA960090|AI876556|AU020773|Atp5f1d|C85518	ATP synthase, H+ transporting, mitochondrial F1 complex, delta subunit	protein-coding
Atp5d	0	406910000	562010000	490860000	524430000	436260000	226880000	373510000	592540000	1.21791	0.28441	0.341928	1.54823	CCGCCTGCGCA-52	chr10	80141452	80141462	+	1495		promoter-TSS (NM_025313)	promoter-TSS (NM_025313)	-818	NM_001347092	66043	Mm.278560	NM_025313	ENSMUSG00000003072	0610008F14Rik|1500000I11Rik|AA960090|AI876556|AU020773|Atp5f1d|C85518	ATP synthase, H+ transporting, mitochondrial F1 complex, delta subunit	protein-coding
Atp5j	0	74816000	89447000	388840000	451030000	189750000	0	120220000	153700000	2.16562	1.11478	0.273621	1.86975	GCGCATGCGCA-1000	chr16	84836312	84836322	-	1793		promoter-TSS (NM_016755)	promoter-TSS (NM_016755)	-692	NM_016755	11957	Mm.353	NM_016755	ENSMUSG00000022890	CF6	ATP synthase, H+ transporting, mitochondrial F0 complex, subunit F	protein-coding
Atp5l	0	520670000	509380000	246000000	214800000	346030000	3141400	392510000	335800000	1.38364	0.468472	0.428783	1.22168	ACGCATGCGCA-541	chr9	44920974	44920984	-	1533		promoter-TSS (NM_013795)	promoter-TSS (NM_013795)	-237	NM_013795	27425	Mm.14663	NM_013795	ENSMUSG00000038717	4933437C06Rik	ATP synthase, H+ transporting, mitochondrial F0 complex, subunit G	protein-coding
Atp5o	0	6971300000	6883000000	5379200000	6189500000	4481900000	6000500000	6945500000	5450500000	1.11122	0.152148	0.358229	1.48105	GCGCACGCGCG-82	chr16	91931612	91931622	+	1422		promoter-TSS (NM_138597)	promoter-TSS (NM_138597)	13	NM_138597	28080	Mm.41	NM_138597	ENSMUSG00000022956	ATPO|D12Wsu28e|OSCP	ATP synthase, H+ transporting, mitochondrial F1 complex, O subunit	protein-coding
Bckdhb	0	21047000	17843000	22122000	23566000	19180000	35372000	21792000	11098000	0.967247	-0.048044	0.898176	0.154931	GAGCGTGCGCA-933	chr9	83947976	83947986	+	1455		promoter-TSS (NM_199195)	promoter-TSS (NM_199195)	-800	NM_199195	12040	Mm.12819	NM_199195	ENSMUSG00000032263	BCKDE1B|BCKDH E1-beta	branched chain ketoacid dehydrogenase E1, beta polypeptide	protein-coding
Bcl11b	0.0028612	596190	0	0	210190	372790	0	1449700	360220	0.36944	-1.43659	0.371219	1.42966	GCGCGCGCGCA-3894	chr12	108004236	108004246	+	1403		promoter-TSS (NM_001079883)	promoter-TSS (NM_001079883)	-827	NM_021399	58208	Mm.392694	NM_021399	ENSMUSG00000048251	9130430L19Rik|AI604821|B630002E05Rik|BCL-11B|Ctip2|Rit1	B cell leukemia/lymphoma 11B	protein-coding
Bphl	0	67102000	71056000	64137000	53260000	71450000	66549000	93865000	97369000	0.776213	-0.365475	0.0949834	3.39618	GCGCATGCGCG-240	chr13	34037624	34037634	+	1742		promoter-TSS (NM_026512)	promoter-TSS (NM_026512)	-12	NM_026512	68021	Mm.140243	NM_026512	ENSMUSG00000038286	2010012D11Rik|5730533B08Rik|AI115341	biphenyl hydrolase-like (serine hydrolase, breast epithelial mucin-associated antigen)	protein-coding
Cacna2d1	0.0029412	5518000	433280	1194400	1205100	836310	948410	4050100	2073400	1.05596	0.078558	0.938997	0.0908081	GAGCCTGCGCG-35	chr5	15934371	15934381	+	1504		promoter-TSS (NM_001110844)	promoter-TSS (NM_001110844)	-315	NM_001110845	12293	Mm.159842	NM_009784	ENSMUSG00000040118	Ca(v)alpha2delta1|Cacna2|Cchl2a	calcium channel, voltage-dependent, alpha2/delta subunit 1	protein-coding
Cacna2d1	0.0029412	5518000	433280	1194400	1205100	836310	948410	4050100	2073400	1.05596	0.078558	0.938997	0.0908081	GCGCCCGCGCG-49	chr5	15934743	15934753	-	1452		promoter-TSS (NM_001110844)	promoter-TSS (NM_001110844)	57	NM_009784	12293	Mm.159842	NM_009784	ENSMUSG00000040118	Ca(v)alpha2delta1|Cacna2|Cchl2a	calcium channel, voltage-dependent, alpha2/delta subunit 1	protein-coding
Cbr1	0	5839500	3771900	6042500	6497100	5892600	5152500	5978600	4800800	1.01496	0.0214232	0.908393	0.138611	ACGCATGCGCA-899	chr16	93607823	93607833	-	1533		promoter-TSS (NM_007620)	promoter-TSS (NM_007620)	-9	NM_007620	12408	Mm.26940	NM_007620	ENSMUSG00000051483	AW261796|CR|Cbr	carbonyl reductase 1	protein-coding
Ccdc127	0.0017153	0	1421700	1707800	1313400	1873400	1036800	461400	709340	1.0887	0.1226	0.859432	0.218545	GCGCCTGCGCA-611	chr13	74350286	74350296	+	1823		promoter-TSS (NM_023281)	promoter-TSS (NM_023281)	-26	NM_001168659	67433	Mm.101586	NM_024201	ENSMUSG00000021578	0610011N22Rik|5430420E17Rik|A430066A18|AI256405|AW050060|C130002N06	coiled-coil domain containing 127	protein-coding
Ccdc127	0.0017153	0	1421700	1707800	1313400	1873400	1036800	461400	709340	1.0887	0.1226	0.859432	0.218545	GCGCCTGCGCC-268	chr13	74350329	74350339	+	1675		promoter-TSS (NM_023281)	promoter-TSS (NM_023281)	17	NM_001168658	67433	Mm.101586	NM_024201	ENSMUSG00000021578	0610011N22Rik|5430420E17Rik|A430066A18|AI256405|AW050060|C130002N06	coiled-coil domain containing 127	protein-coding
Cdc42	0.0016077	5698500	3938800	1865900	2117500	4752900	4924700	5949600	6600600	0.612778	-0.706564	0.0908047	3.46109	GCGCGTGCGCG-491	chr4	137357816	137357826	-	1672		promoter-TSS (NM_001243769)	promoter-TSS (NM_001243769)	-62	NM_001243769	12540	Mm.1022	NM_009861	ENSMUSG00000006699	AI747189|AU018915	cell division cycle 42	protein-coding
Cdc42	0.0016077	5698500	3938800	1865900	2117500	4752900	4924700	5949600	6600600	0.612778	-0.706564	0.0908047	3.46109	GCGCGTGCCCC-22	chr4	137357705	137357715	-	1213		promoter-TSS (NM_001243769)	promoter-TSS (NM_001243769)	49	NM_009861	12540	Mm.1022	NM_009861	ENSMUSG00000006699	AI747189|AU018915	cell division cycle 42	protein-coding
Cdh7	0.0053981	0	0	0	39215	0	90074	0	0	0.435364	-1.19971	0.631364	0.663457	GCCCCTGCGCG-7	chr1	109982597	109982607	+	1324		promoter-TSS (NM_001316743)	promoter-TSS (NM_001316743)	-298	NM_001316743	241201	Mm.213407	NM_172853	ENSMUSG00000026312	9330156F07Rik|CDH7L1	cadherin 7, type 2	protein-coding
Cdh7	0.0053981	0	0	0	39215	0	90074	0	0	0.435364	-1.19971	0.631364	0.663457	GCGCGCGCGCA-193	chr1	109982436	109982446	+	1403		promoter-TSS (NM_001316743)	promoter-TSS (NM_001316743)	-459	NM_001316743	241201	Mm.213407	NM_172853	ENSMUSG00000026312	9330156F07Rik|CDH7L1	cadherin 7, type 2	protein-coding
Cdh7	0.0053981	0	0	0	39215	0	90074	0	0	0.435364	-1.19971	0.631364	0.663457	GCGCGCGCGCA-192	chr1	109982301	109982311	-	1403		promoter-TSS (NM_001316743)	promoter-TSS (NM_001316743)	-594	NM_001316743	241201	Mm.213407	NM_172853	ENSMUSG00000026312	9330156F07Rik|CDH7L1	cadherin 7, type 2	protein-coding
Cisd1	0	134730000	121260000	173220000	118500000	169580000	48240000	129370000	132760000	1.14118	0.190528	0.58198	0.780958	GCGCCTGCGCA-449	chr10	71344855	71344865	-	1823		promoter-TSS (NM_134007)	promoter-TSS (NM_134007)	-11	NM_134007	52637	Mm.254114	NM_134007	ENSMUSG00000037710	AU043990|AW743335|D10Ertd214e|Zcd1|mitoNEET	CDGSH iron sulfur domain 1	protein-coding
Cisd1	0	134730000	121260000	173220000	118500000	169580000	48240000	129370000	132760000	1.14118	0.190528	0.58198	0.780958	GCGCATGCGCA-708	chr10	71344909	71344919	+	1793		promoter-TSS (NM_134007)	promoter-TSS (NM_134007)	-65	NM_134007	52637	Mm.254114	NM_134007	ENSMUSG00000037710	AU043990|AW743335|D10Ertd214e|Zcd1|mitoNEET	CDGSH iron sulfur domain 1	protein-coding
Clpx	0	3830100	2305300	4777500	5109400	4835300	3037900	3044500	3374400	1.12106	0.164863	0.592655	0.754735	ACGCATGCGCA-552	chr9	65294172	65294182	+	1533		promoter-TSS (NM_011802)	promoter-TSS (NM_011802)	-83	NM_011802	270166	Mm.30088	NM_011802	ENSMUSG00000015357	AU014732|E330029I21	caseinolytic mitochondrial matrix peptidase chaperone subunit	protein-coding
Clpx	0	3830100	2305300	4777500	5109400	4835300	3037900	3044500	3374400	1.12106	0.164863	0.592655	0.754735	GAGCGTGCGCG-74	chr9	65294223	65294233	-	1404		promoter-TSS (NM_011802)	promoter-TSS (NM_011802)	-32	NM_011802	270166	Mm.30088	NM_011802	ENSMUSG00000015357	AU014732|E330029I21	caseinolytic mitochondrial matrix peptidase chaperone subunit	protein-coding
Coq3	0	48554000	36283000	67035000	57201000	59517000	43770000	39798000	27383000	1.22646	0.294506	0.339558	1.55827	GCGCTTGCGCA-32	chr4	21879852	21879862	-	1566		promoter-TSS (NM_001356348)	promoter-TSS (NM_001356348)	4	NM_001356348	230027	Mm.5662	NM_172687	ENSMUSG00000028247	4732433J24|C77934	coenzyme Q3 methyltransferase	protein-coding
Coq6	0	27371000	34004000	30668000	32173000	32423000	34869000	29675000	29544000	0.981859	-0.0264118	0.772056	0.373223	GCGCGGGCGCA-43	chr12	84362027	84362037	+	1442		promoter-TSS (NM_172581)	promoter-TSS (NM_172581)	64	NM_172582	217707	Mm.280062	NM_172582	ENSMUSG00000021235	5930427M12Rik|AW742344	coenzyme Q6 monooxygenase	protein-coding
Cox5b	0	293410000	410410000	495380000	478800000	411490000	147620000	363330000	363460000	1.30492	0.383964	0.240607	2.05525	GCACATGCGCA-80	chr1	36691435	36691445	-	1350		promoter-TSS (NM_009942)	promoter-TSS (NM_009942)	-47	NM_009942	12859	Mm.180182	NM_009942	ENSMUSG00000061518	-	cytochrome c oxidase subunit Vb	protein-coding
Cox6a1	0	24598000	14539000	23430000	11481000	25850000	0	27081000	18221000	1.0407	0.0575565	0.92248	0.11641	GCGCATGCGCG-90	chr5	115349110	115349120	-	1742		promoter-TSS (NM_007748)	promoter-TSS (NM_007748)	-160	NM_007748	12861	Mm.43415	NM_007748	ENSMUSG00000041697	VIaL	cytochrome c oxidase subunit VIa polypeptide 1	protein-coding
Cox6a1	0	24598000	14539000	23430000	11481000	25850000	0	27081000	18221000	1.0407	0.0575565	0.92248	0.11641	GCGCCTGCGCA-211	chr5	115349066	115349076	+	1823		promoter-TSS (NM_007748)	promoter-TSS (NM_007748)	-116	NM_007748	12861	Mm.43415	NM_007748	ENSMUSG00000041697	VIaL	cytochrome c oxidase subunit VIa polypeptide 1	protein-coding
Cox6c	0	440080000	535880000	736340000	630760000	672630000	6159000	403190000	438300000	1.5412	0.624058	0.24439	2.03274	ACGCATGCGCA-840	chr15	35938179	35938189	+	1533		promoter-TSS (NM_053071)	promoter-TSS (NM_053071)	62	NM_053071	12864	Mm.548	NM_053071	ENSMUSG00000014313	-	cytochrome c oxidase subunit VIc	protein-coding
Cox7a2l	0.0017513	2975100	2088900	1493200	1315000	2579400	0	1225800	1708800	1.42768	0.513668	0.407063	1.29668	ACGCTTGCGCA-75	chr17	83514587	83514597	-	1306		promoter-TSS (NM_001159529)	promoter-TSS (NM_001159529)	-259	NM_009187	20463	Mm.30072	NM_009187	ENSMUSG00000024248	COX7AR|COX7RP|EB1|SIG-81|SIG81|Silg81	cytochrome c oxidase subunit VIIa polypeptide 2-like	protein-coding
Cs	0	1025400000	979090000	835260000	881830000	974380000	816530000	871460000	1059400000	0.999949	-7.36529e-05	0.999477	0.000754494	GCGCCTGTGCC-1003	chr10	128337761	128337771	+	1282		promoter-TSS (NM_026444)	promoter-TSS (NM_026444)	39	NM_026444	12974	Mm.58836	NM_026444	ENSMUSG00000005683	2610511A05Rik|9030605P22Rik|Ahl4|BB234005|Cis	citrate synthase	protein-coding
D10Jhu81e	0	932580000	940870000	1312000000	1232400000	1016700000	2617300000	1093300000	878500000	0.788086	-0.343576	0.525004	0.929601	GCGCCTGCGCA-454	chr10	78169849	78169859	+	1823		promoter-TSS (NM_138601)	promoter-TSS (NM_138601)	-86	NM_138601	28295	Mm.268691	NM_138601	ENSMUSG00000053329	C21orf33|ES1	DNA segment, Chr 10, Johns Hopkins University 81 expressed	protein-coding
Dld	0	1374000000	1588900000	691300000	820870000	920520000	1165300000	1222900000	1610200000	0.909767	-0.136431	0.684983	0.545859	GCGCCTGCGCA-573	chr12	31351423	31351433	+	1823		promoter-TSS (NM_007861)	promoter-TSS (NM_007861)	43	NM_007861	13382	Mm.3131	NM_007861	ENSMUSG00000020664	-	dihydrolipoamide dehydrogenase	protein-coding
Dnaja3	0	19463000	20284000	24533000	25595000	22960000	44489000	29157000	23032000	0.751225	-0.412684	0.241485	2.05	GCGCCTGCGCA-684	chr16	4684106	4684116	-	1823		promoter-TSS (NM_023646)	promoter-TSS (NM_023646)	41	NM_023646	83945	Mm.248337	NM_023646	ENSMUSG00000004069	1200003J13Rik|1810053A11Rik|C81173|Tid-1|Tid1l	DnaJ heat shock protein family (Hsp40) member A3	protein-coding
Dnaja3	0	19463000	20284000	24533000	25595000	22960000	44489000	29157000	23032000	0.751225	-0.412684	0.241485	2.05	GCGCGTGCGCA-1011	chr16	4684022	4684032	+	1723		promoter-TSS (NM_023646)	promoter-TSS (NM_023646)	-43	NM_001135112	83945	Mm.248337	NM_023646	ENSMUSG00000004069	1200003J13Rik|1810053A11Rik|C81173|Tid-1|Tid1l	DnaJ heat shock protein family (Hsp40) member A3	protein-coding
Dnajc11	0	7258200	5268700	6994500	6546100	5134400	9002000	7826300	7477200	0.885448	-0.175521	0.405893	1.30083	GCGCCTGCGCA-174	chr4	151933605	151933615	-	1823		promoter-TSS (NM_172704)	promoter-TSS (NM_172704)	-110	NM_172704	230935	Mm.21353	NM_172704	ENSMUSG00000039768	E030019A03Rik	DnaJ heat shock protein family (Hsp40) member C11	protein-coding
Dtymk	0.0017331	2601400	6594200	4805400	5293400	8004800	5405200	9578600	5185400	0.68483	-0.546182	0.153318	2.70541	GAGCCTGCGCA-13	chr1	93802062	93802072	-	1555		promoter-TSS (NM_023136)	promoter-TSS (NM_023136)	-133	NM_001105667	21915	Mm.250332	NM_023136	ENSMUSG00000026281	AU044245|CDC8|D10Ertd203e|TMPK|TYPK|Tmk|mtmk	deoxythymidylate kinase	protein-coding
Dut	0	6727000	9259200	21777000	17224000	13366000	7958200	8317200	12647000	1.30029	0.378834	0.446909	1.16195	GCGCCTGCCCC-403	chr2	125246508	125246518	-	1313		promoter-TSS (NM_001159646)	promoter-TSS (NM_001159646)	-735	NM_001159646	110074	Mm.282499	NM_023595	ENSMUSG00000027203	5031412I06Rik|5133400F09Rik|D2Bwg0749e|Dutp|dUTPase	deoxyuridine triphosphatase	protein-coding
Echdc1	0.0028818	1038100	1641200	1726100	1327000	1326900	0	974200	1073300	1.69879	0.764508	0.139519	2.84146	GCGGCTGCGCA-110	chr10	29313500	29313510	+	1513		promoter-TSS (NM_025855)	promoter-TSS (NM_025855)	5	NM_025855	52665	Mm.28930	NM_025855	ENSMUSG00000019883	1700028A24Rik|AI314462|AI930038|D10Ertd667e|MMCD	enoyl Coenzyme A hydratase domain containing 1	protein-coding
Echdc1	0.0028818	1038100	1641200	1726100	1327000	1326900	0	974200	1073300	1.69879	0.764508	0.139519	2.84146	GCGCCTGCGCG-245	chr10	29313520	29313530	-	1772		promoter-TSS (NM_025855)	promoter-TSS (NM_025855)	25	NM_025855	52665	Mm.28930	NM_025855	ENSMUSG00000019883	1700028A24Rik|AI314462|AI930038|D10Ertd667e|MMCD	enoyl Coenzyme A hydratase domain containing 1	protein-coding
Echdc1	0.0028818	1038100	1641200	1726100	1327000	1326900	0	974200	1073300	1.69879	0.764508	0.139519	2.84146	GCGCAGGCGCC-30	chr10	29313558	29313568	+	1364		promoter-TSS (NM_025855)	promoter-TSS (NM_025855)	63	NM_025855	52665	Mm.28930	NM_025855	ENSMUSG00000019883	1700028A24Rik|AI314462|AI930038|D10Ertd667e|MMCD	enoyl Coenzyme A hydratase domain containing 1	protein-coding
Elmod1	1	13353000	2783000	2349600	3940700	3556300	8804300	774700	1151100	1.56977	0.650549	0.550025	0.862431	GCGCGGGCGCG-96	chr9	53975365	53975375	+	1391		promoter-TSS (NM_177769)	promoter-TSS (NM_177769)	-69	NM_177769	270162	Mm.259791	NM_177769	ENSMUSG00000041986	4831417L10|AI428506|AI834991	ELMO/CED-12 domain containing 1	protein-coding
Etfb	0	3843900000	3083400000	3378500000	3355900000	3145000000	2602400000	3678500000	3183400000	1.08346	0.115649	0.372207	1.42582	GCGCCTGCGCG-171	chr7	43444060	43444070	-	1772		promoter-TSS (NM_026695)	promoter-TSS (NM_026695)	-7	NM_026695	110826	Mm.30200	NM_026695	ENSMUSG00000004610	0610009I16Rik|2810441H06Rik	electron transferring flavoprotein, beta polypeptide	protein-coding
Etfdh	0	824910000	756280000	844460000	636880000	737630000	892070000	767470000	996410000	0.902448	-0.148084	0.319243	1.64727	GCGCCGGCGCA-11	chr3	79628745	79628755	-	1542		promoter-TSS (NM_029482)	promoter-TSS (NM_029482)	17	NM_025794	66841	Mm.28336	NM_025794	ENSMUSG00000027809	0610010I20Rik|AV001013	electron transferring flavoprotein, dehydrogenase	protein-coding
Etfdh	0	824910000	756280000	844460000	636880000	737630000	892070000	767470000	996410000	0.902448	-0.148084	0.319243	1.64727	GCGCATGCGCA-158	chr3	79628885	79628895	-	1793		promoter-TSS (NM_029482)	promoter-TSS (NM_029482)	-123	NM_025794	66841	Mm.28336	NM_025794	ENSMUSG00000027809	0610010I20Rik|AV001013	electron transferring flavoprotein, dehydrogenase	protein-coding
Fam173b	0	1874500	1491500	1339200	1152400	1912900	965370	1903800	1792300	0.890975	-0.166543	0.541381	0.885284	GCGCCCGCGCC-124	chr15	31602193	31602203	-	1355		promoter-TSS (NM_007637)	promoter-TSS (NM_007637)	82	NM_001356313	68073	Mm.119185	NM_026546	ENSMUSG00000039065	A930016P21Rik|AA987072	family with sequence similarity 173, member B	protein-coding
Fam213b	0	59387000	46367000	133050000	56339000	62275000	55998000	45057000	52748000	1.36591	0.449862	0.39741	1.3313	GCGCCTGCGCA-180	chr4	154899334	154899344	+	1823		promoter-TSS (NM_025582)	promoter-TSS (NM_025582)	-296	NM_025582	66469	Mm.41868	NM_025582	ENSMUSG00000029059	2810405K02Rik|AI836168|PM/PGFS	family with sequence similarity 213, member B	protein-coding
Fam213b	0	59387000	46367000	133050000	56339000	62275000	55998000	45057000	52748000	1.36591	0.449862	0.39741	1.3313	GAGGCTGCGCA-104	chr4	154899070	154899080	-	1245		promoter-TSS (NM_025582)	promoter-TSS (NM_025582)	-32	NM_025582	66469	Mm.41868	NM_025582	ENSMUSG00000029059	2810405K02Rik|AI836168|PM/PGFS	family with sequence similarity 213, member B	protein-coding
Fdx1	0.0053405	3953400	3413900	0	4973800	5013500	0	4257000	4264000	0.911825	-0.133171	0.855598	0.224995	GCGGCTGCGCC-114	chr9	51963590	51963600	+	1365		promoter-TSS (NM_001301728)	promoter-TSS (NM_001301728)	7	NM_001301728	14148	Mm.1061	NM_007996	ENSMUSG00000032051	-	ferredoxin 1	protein-coding
Gars	0	2552200	2413000	2151100	3079800	1845500	1055900	2573600	3212200	1.17369	0.231054	0.495914	1.01184	GCGGCTGCGCG-83	chr6	55037913	55037923	+	1462		promoter-TSS (NM_180678)	promoter-TSS (NM_180678)	-83	NM_180678	353172	Mm.250004	NM_180678	ENSMUSG00000029777	GENA202|Gena201|Nmf249|Sgrp23	glycyl-tRNA synthetase	protein-coding
Gars	0	2552200	2413000	2151100	3079800	1845500	1055900	2573600	3212200	1.17369	0.231054	0.495914	1.01184	GCGGCTGCGCG-84	chr6	55037938	55037948	+	1462		promoter-TSS (NM_180678)	promoter-TSS (NM_180678)	-58	NM_180678	353172	Mm.250004	NM_180678	ENSMUSG00000029777	GENA202|Gena201|Nmf249|Sgrp23	glycyl-tRNA synthetase	protein-coding
Gnpat	0.0016529	1233500	662720	400690	0	594190	388090	1185700	767640	0.782428	-0.353971	0.626783	0.673962	ACGCACGCGCA-540	chr8	124863041	124863051	-	1213		promoter-TSS (NM_025615)	promoter-TSS (NM_025615)	13	NM_010322	14712	Mm.29114	NM_010322	ENSMUSG00000031985	AU019525|D1Ertd819e|DHAPAT	glyceronephosphate O-acyltransferase	protein-coding
Got2	0	1249300000	1581000000	1315100000	1478200000	1303300000	1788700000	1525900000	1529400000	0.914808	-0.128459	0.337132	1.56862	GAGGATGCGCA-92	chr8	95888563	95888573	+	1215		promoter-TSS (NM_010325)	promoter-TSS (NM_010325)	-203	NM_010325	14719	Mm.230169	NM_010325	ENSMUSG00000031672	AL022787|FABP-pm|Got-2|Kyat4|mAspAT	glutamatic-oxaloacetic transaminase 2, mitochondrial	protein-coding
Gpd1l	0.0017123	1815400	1140000	2149300	860010	814260	3997500	2168400	1538200	0.700218	-0.514124	0.437714	1.19194	GAGCCTGCGCC-133	chr9	114934301	114934311	+	1407		promoter-TSS (NM_175380)	promoter-TSS (NM_175380)	-319	NM_175380	333433	Mm.38198	NM_175380	ENSMUSG00000050627	2210409H23Rik|D9Ertd660e	glycerol-3-phosphate dehydrogenase 1-like	protein-coding
Gpx4	0	0	10262000	29238000	22358000	23468000	15097000	10501000	18331000	0.917815	-0.123724	0.853347	0.228795	GCGCAGGCGCA-53	chr10	80053506	80053516	+	1512		promoter-TSS (NM_008162)	promoter-TSS (NM_008162)	23	NM_008162	625249	Mm.332810	NM_008162	ENSMUSG00000075706	GPx-4|GSHPx-4|PHGPx|mtPHGPx|snGPx	glutathione peroxidase 4	protein-coding
Gpx4	0	0	10262000	29238000	22358000	23468000	15097000	10501000	18331000	0.917815	-0.123724	0.853347	0.228795	GCGCATGCCCA-327	chr10	80053403	80053413	-	1431		promoter-TSS (NM_008162)	promoter-TSS (NM_008162)	-80	NM_008162	625249	Mm.332810	NM_008162	ENSMUSG00000075706	GPx-4|GSHPx-4|PHGPx|mtPHGPx|snGPx	glutathione peroxidase 4	protein-coding
Grpel1	0	219390000	189790000	107000000	148120000	166870000	123370000	135300000	164790000	1.1253	0.170313	0.527119	0.923798	GAGCATGCGCG-65	chr5	36465148	36465158	-	1474		promoter-TSS (NM_024478)	promoter-TSS (NM_024478)	-32	NM_024478	17713	Mm.21535	NM_024478	ENSMUSG00000029198	AA408748|mt-GrpE#1|mt-Grpel1	GrpE-like 1, mitochondrial	protein-coding
Grsf1	0.0041096	3255100	3600200	3435800	2111700	2422500	4108200	3211000	3512200	0.935785	-0.0957511	0.677124	0.562509	CCGCGTGCGCG-24	chr5	88675682	88675692	-	1344		promoter-TSS (NM_001098476)	promoter-TSS (NM_001098476)	-107	NM_001098476	231413	Mm.332474	NM_178700	ENSMUSG00000044221	BB232551|C80280|D5Wsu31e	G-rich RNA sequence binding factor 1	protein-coding
Grsf1	0.0041096	3255100	3600200	3435800	2111700	2422500	4108200	3211000	3512200	0.935785	-0.0957511	0.677124	0.562509	GCGCATGTGCC-39	chr5	88676200	88676210	-	1252		promoter-TSS (NM_178700)	promoter-TSS (NM_178700)	-34	NM_178700	231413	Mm.332474	NM_178700	ENSMUSG00000044221	BB232551|C80280|D5Wsu31e	G-rich RNA sequence binding factor 1	protein-coding
Hagh	0.0029499	388950	419100	1823100	725590	999680	1141600	394410	594700	1.07231	0.100718	0.887731	0.171805	GCACCTGCGCC-206	chr17	24850749	24850759	-	1232		promoter-TSS (NM_001159626)	promoter-TSS (NM_001159626)	87	NM_001159626	14651	Mm.43784	NM_024284	ENSMUSG00000024158	BC019817|Glo-2|Glo2|Rsp29	hydroxyacyl glutathione hydrolase	protein-coding
Hdhd2	0	2013700	2808700	1660500	1740600	2894900	3529600	1579900	2091200	0.814563	-0.295902	0.39634	1.33519	GCGCGTGCGCA-1130	chr18	76944358	76944368	-	1723		promoter-TSS (NM_001039201)	promoter-TSS (NM_001039201)	-21	NM_001039201	76987	Mm.236127	NM_029826	ENSMUSG00000025421	0610039H12Rik|3110052N05Rik	haloacid dehalogenase-like hydrolase domain containing 2	protein-coding
Hibadh	0	107780000	114320000	135530000	112820000	154120000	174010000	105510000	96203000	0.887905	-0.171524	0.498238	1.00509	GCGCGTGCGCG-725	chr6	52640356	52640366	-	1672		promoter-TSS (NM_145567)	promoter-TSS (NM_145567)	-61	NM_145567	58875	Mm.286458	NM_145567	ENSMUSG00000029776	6430402H10Rik|AI265272	3-hydroxyisobutyrate dehydrogenase	protein-coding
Higd1a	0	10929000	8691200	13489000	15799000	26098000	8704900	12571000	13057000	0.809324	-0.30521	0.520603	0.941743	GAGCATGCGCC-229	chr9	121857910	121857920	+	1377		promoter-TSS (NM_001357839)	promoter-TSS (NM_001357839)	-119	NM_001357840	56295	Mm.347915	NM_019814	ENSMUSG00000038412	2210020B17Rik|7420700H20Rik|AI303276|AW049839|HIMP1|Hig1	HIG1 domain family, member 1A	protein-coding
Hsd17b4	0	11052000	5486600	2846000	3565900	4779400	3171000	8073100	8473100	0.936885	-0.0940559	0.87043	0.200199	ACGCAGGCGCA-234	chr18	50128201	50128211	+	1252		promoter-TSS (NM_008292)	promoter-TSS (NM_008292)	5	NM_008292	15488	Mm.277857	NM_008292	ENSMUSG00000024507	17-beta-HSD|17[b]-HSD|DBP|MFE-2|MFP2|MPF-2|Mfp-2|perMFE-2	hydroxysteroid (17-beta) dehydrogenase 4	protein-coding
Hsdl1	0.0092348	0	675430	0	0	0	917700	0	0	0.736003	-0.442216	0.839267	0.252799	GCGCGTGCGCG-1032	chr8	119575188	119575198	-	1672		promoter-TSS (NM_026648)	promoter-TSS (NM_026648)	7	NM_175185	72552	Mm.36756	NM_175185	ENSMUSG00000034189	2700067E09Rik	hydroxysteroid dehydrogenase like 1	protein-coding
Hsdl1	0.0092348	0	675430	0	0	0	917700	0	0	0.736003	-0.442216	0.839267	0.252799	GCGCGGGCGCA-32	chr8	119575077	119575087	+	1442		promoter-TSS (NM_026648)	promoter-TSS (NM_026648)	118	NM_175185	72552	Mm.36756	NM_175185	ENSMUSG00000034189	2700067E09Rik	hydroxysteroid dehydrogenase like 1	protein-coding
Hsdl2	0	144950000	131030000	182390000	237140000	219090000	134980000	141620000	148450000	1.07975	0.110697	0.691065	0.533107	GCGCCTGCGCA-143	chr4	59581502	59581512	+	1823		promoter-TSS (NM_024255)	promoter-TSS (NM_024255)	-56	NM_024255	72479	Mm.272905	NM_024255	ENSMUSG00000028383	2610207I16Rik	hydroxysteroid dehydrogenase like 2	protein-coding
Hsdl2	0	144950000	131030000	182390000	237140000	219090000	134980000	141620000	148450000	1.07975	0.110697	0.691065	0.533107	GCGCCTGCGCA-144	chr4	59581574	59581584	-	1823		promoter-TSS (NM_024255)	promoter-TSS (NM_024255)	16	NM_001301367	72479	Mm.272905	NM_024255	ENSMUSG00000028383	2610207I16Rik	hydroxysteroid dehydrogenase like 2	protein-coding
Hspa9	0	927840000	974890000	1611000000	1670900000	1701000000	1177300000	775580000	982720000	1.1182	0.161174	0.643685	0.635574	ACGCAGGCGCA-230	chr18	34954689	34954699	-	1252		promoter-TSS (NM_010481)	promoter-TSS (NM_010481)	-343	NM_010481	15526	Mm.209419	NM_010481	ENSMUSG00000024359	74kDa|Csa|Grp75|Hsc74|Hsp74|Hsp74a|Hspa9a|Mortalin|Mot-2|Mot2|Mthsp70|Pbp74	heat shock protein 9	protein-coding
Hspd1	0	983450000	678580000	1238000000	1646900000	1473400000	934570000	942590000	690210000	1.12526	0.170263	0.648424	0.624991	GCGCGCGCGCA-91	chr1	55087909	55087919	-	1403		promoter-TSS (NM_008303)	promoter-TSS (NM_008303)	18	NM_010477	15510	Mm.1777	NM_010477	ENSMUSG00000025980	60kDa|CPN60|HSP-60|HSP-65|Hsp60	heat shock protein 1 (chaperonin)	protein-coding
Hspd1	0	983450000	678580000	1238000000	1646900000	1473400000	934570000	942590000	690210000	1.12526	0.170263	0.648424	0.624991	GCGCCTGCGCG-9	chr1	55088293	55088303	+	1772		promoter-TSS (NM_010477)	promoter-TSS (NM_010477)	-55	NM_001356512	15510	Mm.1777	NM_010477	ENSMUSG00000025980	60kDa|CPN60|HSP-60|HSP-65|Hsp60	heat shock protein 1 (chaperonin)	protein-coding
Hspd1	0.0029586	559840	1414500	724620	1500300	1285000	0	386720	440170	1.98839	0.9916	0.198884	2.33	GCGCGCGCGCA-91	chr1	55087909	55087919	-	1403		promoter-TSS (NM_008303)	promoter-TSS (NM_008303)	18	NM_010477	15510	Mm.1777	NM_010477	ENSMUSG00000025980	60kDa|CPN60|HSP-60|HSP-65|Hsp60	heat shock protein 1 (chaperonin)	protein-coding
Hspd1	0.0029586	559840	1414500	724620	1500300	1285000	0	386720	440170	1.98839	0.9916	0.198884	2.33	GCGCCTGCGCG-9	chr1	55088293	55088303	+	1772		promoter-TSS (NM_010477)	promoter-TSS (NM_010477)	-55	NM_001356512	15510	Mm.1777	NM_010477	ENSMUSG00000025980	60kDa|CPN60|HSP-60|HSP-65|Hsp60	heat shock protein 1 (chaperonin)	protein-coding
Iars2	0	552410000	408470000	495450000	409740000	434860000	755500000	618360000	451760000	0.825519	-0.276626	0.299825	1.73781	GCGCGTGCGCA-79	chr1	185329383	185329393	-	1723		promoter-TSS (NM_198653)	promoter-TSS (NM_198653)	13	NM_198653	381314	Mm.275841	NM_198653	ENSMUSG00000026618	2010002H18Rik|C79125	isoleucine-tRNA synthetase 2, mitochondrial	protein-coding
Iba57	0	28701000	21884000	28048000	30430000	30189000	30687000	29631000	21934000	0.969958	-0.0440064	0.772053	0.373228	ACGGCTGCGCA-36	chr11	59164585	59164595	+	1253		promoter-TSS (NM_001270791)	promoter-TSS (NM_001270791)	-845	NM_001270791	216792	Mm.266175	NM_173785	ENSMUSG00000049287	4930543L23Rik|A230051G13Rik|C1orf69	IBA57 homolog, iron-sulfur cluster assembly	protein-coding
Idh3a	0	444090000	454080000	498590000	438660000	643910000	672910000	504110000	474020000	0.799765	-0.322352	0.100099	3.3205	GCGCATGCGCA-618	chr9	54586464	54586474	-	1793		promoter-TSS (NM_029573)	promoter-TSS (NM_029573)	-42	NM_029573	67834	Mm.279195	NM_029573	ENSMUSG00000032279	1110003P10Rik|1500012E04Rik|AA407078|AI316514	isocitrate dehydrogenase 3 (NAD+) alpha	protein-coding
Immt	0	351780000	260320000	398980000	378120000	464060000	535500000	339210000	316980000	0.839016	-0.253231	0.320049	1.64363	GCGCGTGCGCA-404	chr6	71831321	71831331	+	1723		promoter-TSS (NM_001253681)	promoter-TSS (NM_001253681)	6	NM_029673	76614	Mm.235123	NM_029673	ENSMUSG00000052337	1700082C19Rik|D830041H16Rik|HMP|P87|P87/89|P89	inner membrane protein, mitochondrial	protein-coding
Iqcg	0.0041494	1530600	759970	792120	1303000	712300	0	1349400	745460	1.56232	0.643693	0.289328	1.78922	GAGCTTGCGCG-39	chr16	33056210	33056220	-	1247		promoter-TSS (NM_021338)	promoter-TSS (NM_021338)	-29	NM_178378	69707	Mm.227918	NM_178378	ENSMUSG00000035578	2400003L07Rik|G1-374-12|esgd12d|repro1|stubby12d	IQ motif containing G	protein-coding
Lrpprc	0	7362600000	5754500000	8074100000	2970900000	3935700000	2985400000	5308400000	6664600000	1.27882	0.35481	0.383325	1.38336	GCCCATGCGCG-42	chr17	84790838	84790848	+	1294		promoter-TSS (NM_028233)	promoter-TSS (NM_028233)	-57	NM_028233	72416	Mm.217027	NM_028233	ENSMUSG00000024120	3110001K13Rik|C76645|Gp130|Lrp130|Lsfc	leucine-rich PPR-motif containing	protein-coding
Lypla1	0	108780000	73838000	88695000	106030000	89048000	111170000	112150000	92471000	0.932082	-0.101472	0.526154	0.926444	GCGCGTGCGCG-2	chr1	4807810	4807820	-	1672		promoter-TSS (NM_008866)	promoter-TSS (NM_008866)	-8	NM_008866	18777	Mm.299955	NM_008866	ENSMUSG00000025903	APT-1|Gm39587|LPL-I|Pla1a	lysophospholipase 1	protein-coding
Lypla1	0	108780000	73838000	88695000	106030000	89048000	111170000	112150000	92471000	0.932082	-0.101472	0.526154	0.926444	GCGCGTGCGCG	chr1	4807738	4807748	-	1672		promoter-TSS (NM_008866)	promoter-TSS (NM_008866)	-80	NM_008866	18777	Mm.299955	NM_008866	ENSMUSG00000025903	APT-1|Gm39587|LPL-I|Pla1a	lysophospholipase 1	protein-coding
Lyrm4	0.0016051	6406000	3909900	6737900	5175700	7615200	8102900	4426700	4739100	0.893329	-0.162737	0.587756	0.76671	GCACGTGCGCG-254	chr13	36116961	36116971	+	1229		promoter-TSS (NM_024274)	promoter-TSS (NM_024274)	391	NM_201358	380840	Mm.390576	NM_201358	ENSMUSG00000046573	BC034664|Gm903	LYR motif containing 4	protein-coding
Maob	0	44253000	57635000	62672000	75316000	71867000	54800000	38684000	46914000	1.13008	0.176422	0.497622	1.00688	GCGCGTGTGCG-913	chrX	16818288	16818298	-	1279		promoter-TSS (NM_172778)	promoter-TSS (NM_172778)	-927	NM_172778	109731	Mm.241656	NM_172778	ENSMUSG00000040147	6330414K01Rik|MAO-B	monoamine oxidase B	protein-coding
Mars2	0	10536000	12483000	12528000	18062000	13851000	10625000	9628600	15614000	1.07825	0.10869	0.665377	0.587757	GCGCGTGCGCA-16	chr1	55237178	55237188	-	1723		promoter-TSS (NM_175439)	promoter-TSS (NM_175439)	6	NM_175439	212679	Mm.19223	NM_175439	ENSMUSG00000046994	C730026E21Rik|MetRS	methionine-tRNA synthetase 2 (mitochondrial)	protein-coding
Mars2	0	10536000	12483000	12528000	18062000	13851000	10625000	9628600	15614000	1.07825	0.10869	0.665377	0.587757	GCCCCTGCGCG	chr1	55237065	55237075	+	1324		promoter-TSS (NM_175439)	promoter-TSS (NM_175439)	-107	NM_175439	212679	Mm.19223	NM_175439	ENSMUSG00000046994	C730026E21Rik|MetRS	methionine-tRNA synthetase 2 (mitochondrial)	protein-coding
Mcat	0	636030	1294700	1079800	747800	1485200	4906600	1901200	1412000	0.387257	-1.36864	0.171943	2.54	GCGGCTGCGCA-159	chr15	83555736	83555746	+	1513		promoter-TSS (NM_001030014)	promoter-TSS (NM_001030014)	-30	NM_001030014	223722	Mm.37560	NM_001030014	ENSMUSG00000048755	AI225907|BC025519	malonyl CoA:ACP acyltransferase (mitochondrial)	protein-coding
Mccc2	0	100470000	99863000	111740000	156320000	135400000	97185000	90503000	110050000	1.08139	0.112893	0.616676	0.697416	GCGCGCGCGCA-4136	chr13	100016481	100016491	-	1403		promoter-TSS (NM_030026)	promoter-TSS (NM_030026)	-847	NM_030026	78038	Mm.137327	NM_030026	ENSMUSG00000021646	4930552N12Rik|MCCB	methylcrotonoyl-Coenzyme A carboxylase 2 (beta)	protein-coding
Metap1d	0	716620	815110	777170	935040	1029800	1001200	978040	740610	0.865131	-0.209009	0.17493	2.51515	GCGCGCGCGCA-535	chr2	71453250	71453260	+	1403		promoter-TSS (NM_025633)	promoter-TSS (NM_025633)	-83	NM_025633	66559	Mm.152796	NM_025633	ENSMUSG00000041921	2310066F24Rik|3110033D18Rik|AV117938|MAP 1D|Map1d|MetAP 1D|Metapl1	methionyl aminopeptidase type 1D (mitochondrial)	protein-coding
Mgll	0	1114400	519540	0	0	0	0	620220	575560	1.36642	0.450403	0.743019	0.428529	GCCCATGCGCA-82	chr6	88724246	88724256	-	1345		promoter-TSS (NM_011844)	promoter-TSS (NM_011844)	-161	NM_011844	23945	Mm.272197	NM_011844	ENSMUSG00000033174	AA589436|Magl|Mgl	monoglyceride lipase	protein-coding
Mgll	0	1114400	519540	0	0	0	0	620220	575560	1.36642	0.450403	0.743019	0.428529	GCGCGTGTGCG-316	chr6	88724627	88724637	+	1279		promoter-TSS (NM_001166251)	promoter-TSS (NM_001166251)	-72	NM_001166250	23945	Mm.272197	NM_011844	ENSMUSG00000033174	AA589436|Magl|Mgl	monoglyceride lipase	protein-coding
Mgst3	0	47559000	40261000	48899000	25514000	66308000	113110000	54424000	81692000	0.514154	-0.959728	0.0493168	4.34178	GCGCGTGCGCA-71	chr1	167394127	167394137	+	1723		promoter-TSS (NM_025569)	promoter-TSS (NM_025569)	-335	NM_025569	66447	Mm.218286	NM_025569	ENSMUSG00000026688	2010012L10Rik|2010306B17Rik|2700004G04Rik|AA516734|GST-III	microsomal glutathione S-transferase 3	protein-coding
Mmab	0	16696000	10632000	13063000	24597000	18438000	15360000	17257000	14719000	0.98805	-0.0173441	0.953936	0.0680363	ACGCCCGCGCA-8	chr5	114443947	114443957	+	1243		promoter-TSS (NM_023556)	promoter-TSS (NM_023556)	75	NM_029956	77697	Mm.105182	NM_029956	ENSMUSG00000029575	9130222L19Rik|ATR	methylmalonic aciduria (cobalamin deficiency) cblB type homolog (human)	protein-coding
Mrpl12	0	24519000	27921000	68419000	93824000	46014000	38941000	26492000	40550000	1.41242	0.498165	0.422518	1.24292	GCGCCTGCGCG-301	chr11	120484556	120484566	+	1772		promoter-TSS (NM_027204)	promoter-TSS (NM_027204)	-76	NM_027204	56282	Mm.133851	NM_027204	ENSMUSG00000039640	0610034O11Rik|1500031N16Rik|L12mt|MRP-L12|Rpml12	mitochondrial ribosomal protein L12	protein-coding
Mrpl14	0	7658300	4929100	4122000	3777300	5564900	16314000	7420400	7548000	0.555989	-0.846871	0.190141	2.39486	GCGCCTGCGCG-384	chr17	45686352	45686362	-	1772		promoter-TSS (NM_198167)	promoter-TSS (NM_198167)	8	NM_026732	68463	Mm.379158	NM_026732	ENSMUSG00000023939	1110006I11Rik|AI846816|MRP-L32|Rpml32	mitochondrial ribosomal protein L14	protein-coding
Mrpl17	0.0042135	4766000	9278000	11198000	13971000	7973700	6528400	6104700	7275600	1.40637	0.491977	0.240531	2.0557	GCGCGTGCGCA-498	chr7	105811127	105811137	+	1723		promoter-TSS (NM_025301)	promoter-TSS (NM_025301)	-45	NM_025301	27397	Mm.44225	NM_025301	ENSMUSG00000030879	MRP-L26|Rpml26	mitochondrial ribosomal protein L17	protein-coding
Mrpl17	0.0042135	4766000	9278000	11198000	13971000	7973700	6528400	6104700	7275600	1.40637	0.491977	0.240531	2.0557	ACGCATGCGCA-384	chr7	105811089	105811099	+	1533		promoter-TSS (NM_025301)	promoter-TSS (NM_025301)	-7	NM_025301	27397	Mm.44225	NM_025301	ENSMUSG00000030879	MRP-L26|Rpml26	mitochondrial ribosomal protein L17	protein-coding
Mrpl22	0	9071200	9526000	11853000	10324000	9735200	9935800	9329400	13018000	0.970389	-0.0433647	0.776854	0.364284	ACGCATGCGCA-680	chr11	58171630	58171640	-	1533		promoter-TSS (NM_175001)	promoter-TSS (NM_175001)	-19	NM_175001	216767	Mm.259907	NM_175001	ENSMUSG00000020514	E030011D16Rik|HSPC158|MRP-L25|Rpml25	mitochondrial ribosomal protein L22	protein-coding
Mrpl28	0	15585000	16326000	10282000	11920000	13761000	12547000	12497000	17161000	0.966891	-0.0485754	0.807842	0.307854	GCGCGGGCGCG-215	chr17	26123525	26123535	+	1391		promoter-TSS (NM_024227)	promoter-TSS (NM_024227)	27	NM_024227	68611	Mm.273102	NM_024227	ENSMUSG00000024181	1110015G04Rik|L28mt|MAAT1|MRP-L28|p15	mitochondrial ribosomal protein L28	protein-coding
Mrpl38	0.0015337	1959600	1977200	2137900	2449700	1764500	3196200	2776600	2460800	0.835881	-0.25863	0.267153	1.90426	AAGCCTGCGCG-41	chr11	116138834	116138844	+	1244		promoter-TSS (NM_024177)	promoter-TSS (NM_024177)	29	NM_024177	60441	Mm.29974	NM_024177	ENSMUSG00000020775	1110036N21Rik|4733401F03Rik|MRP-L3|R75240|Rpml3	mitochondrial ribosomal protein L38	protein-coding
Mrpl39	0.0016863	9408300	7804200	15962000	4582900	4713400	12479000	9498600	6809300	1.12708	0.172585	0.729955	0.454121	GCGCATGCGCG-288	chr16	84735360	84735370	+	1742		promoter-TSS (NM_017404)	promoter-TSS (NM_017404)	-63	NM_017404	27393	Mm.103655	NM_017404	ENSMUSG00000022889	C21orf8|MRP-L5|ORF22|Rpml5	mitochondrial ribosomal protein L39	protein-coding
Mrpl40	0.0016313	4378900	8418300	12772000	15686000	6889500	13217000	6008100	10026000	1.14152	0.190956	0.684216	0.547476	GAGCCCGCGCA-66	chr16	18876487	18876497	+	1235		promoter-TSS (NM_010435)	promoter-TSS (NM_010435)	145	NM_010922	18100	Mm.20918	NM_010922	ENSMUSG00000022706	Nlvcf	mitochondrial ribosomal protein L40	protein-coding
Mrpl40	0.0016313	4378900	8418300	12772000	15686000	6889500	13217000	6008100	10026000	1.14152	0.190956	0.684216	0.547476	GCGCGTGCGCG-1742	chr16	18876427	18876437	-	1672		promoter-TSS (NM_010435)	promoter-TSS (NM_010435)	205	NM_010922	18100	Mm.20918	NM_010922	ENSMUSG00000022706	Nlvcf	mitochondrial ribosomal protein L40	protein-coding
Mrpl44	0	18053000	11198000	11742000	15746000	14735000	14522000	20270000	19790000	0.818544	-0.288868	0.214635	2.22004	GCGCGTGCGCA-31	chr1	79775982	79775992	-	1723		promoter-TSS (NM_001081210)	promoter-TSS (NM_001081210)	-31	NM_001081210	69163	Mm.238455	NM_001081210	ENSMUSG00000026248	1810030E18Rik|5730593H20Rik|AI463302	mitochondrial ribosomal protein L44	protein-coding
Mrpl45	0.0029197	1810400	1884600	1927000	2221700	1864000	1695300	1953700	1438700	1.12831	0.174169	0.176794	2.49986	GCGCGTGCGCG-1340	chr11	97315731	97315741	+	1672		promoter-TSS (NM_025927)	promoter-TSS (NM_025927)	20	NM_025927	67036	Mm.5381	NM_025927	ENSMUSG00000018882	2600005P05Rik|AU043542|R75241	mitochondrial ribosomal protein L45	protein-coding
Mrpl45	0.0029197	1810400	1884600	1927000	2221700	1864000	1695300	1953700	1438700	1.12831	0.174169	0.176794	2.49986	GCGCGTGCGCA-767	chr11	97315677	97315687	-	1723		promoter-TSS (NM_025927)	promoter-TSS (NM_025927)	-34	NM_025927	67036	Mm.5381	NM_025927	ENSMUSG00000018882	2600005P05Rik|AU043542|R75241	mitochondrial ribosomal protein L45	protein-coding
Mrpl45	0.0029197	1810400	1884600	1927000	2221700	1864000	1695300	1953700	1438700	1.12831	0.174169	0.176794	2.49986	GCGCGTGCCCG-87	chr11	97315697	97315707	+	1310		promoter-TSS (NM_025927)	promoter-TSS (NM_025927)	-14	NM_025927	67036	Mm.5381	NM_025927	ENSMUSG00000018882	2600005P05Rik|AU043542|R75241	mitochondrial ribosomal protein L45	protein-coding
Mrpl45	0.0029197	1810400	1884600	1927000	2221700	1864000	1695300	1953700	1438700	1.12831	0.174169	0.176794	2.49986	GCGCCTGCGCA-542	chr11	97315595	97315605	-	1823		promoter-TSS (NM_025927)	promoter-TSS (NM_025927)	-116	NM_025927	67036	Mm.5381	NM_025927	ENSMUSG00000018882	2600005P05Rik|AU043542|R75241	mitochondrial ribosomal protein L45	protein-coding
Mrpl9	0	17772000	15500000	21634000	30611000	25848000	47741000	16747000	18565000	0.785273	-0.348734	0.495776	1.01224	GCGCATGCGCA-166	chr3	94443307	94443317	-	1793		promoter-TSS (NM_030116)	promoter-TSS (NM_030116)	-24	NM_030116	78523	Mm.218515	NM_030116	ENSMUSG00000028140	8030480E20Rik|AA409733|C330013D18Rik|L9mt	mitochondrial ribosomal protein L9	protein-coding
Mrps14	0.0015949	2520900	1748800	2154800	2722000	1909300	3704900	2049100	1862300	0.960202	-0.0585902	0.855964	0.224378	GAGCCTGCGCG-6	chr1	160195043	160195053	-	1504		promoter-TSS (NM_025474)	promoter-TSS (NM_025474)	-167	NM_025474	64659	Mm.29599	NM_025474	ENSMUSG00000058267	1810032L21Rik|AL022847|Rpms14	mitochondrial ribosomal protein S14	protein-coding
Mrps18a	0.001626	1232600	2243600	2228300	2718700	2864500	3307600	2012800	1889000	0.836141	-0.258182	0.406823	1.29753	GCGGCTGCGCA-178	chr17	46110957	46110967	+	1513		promoter-TSS (NM_026768)	promoter-TSS (NM_026768)	-42	NM_026768	68565	Mm.287443	NM_026768	ENSMUSG00000023967	1110004O20Rik|C79712	mitochondrial ribosomal protein S18A	protein-coding
Mrps24	0.0041265	1150900	867680	1717400	968950	1395400	5657000	1464100	1043000	0.492173	-1.02276	0.349779	1.51549	GCGGCTGCGCA-123	chr11	5707693	5707703	-	1513		promoter-TSS (NM_026080)	promoter-TSS (NM_026080)	1	NM_026080	64660	Mm.7328	NM_026080	ENSMUSG00000020477	3110030K20Rik|AI414579|Rpms24	mitochondrial ribosomal protein S24	protein-coding
Mrps26	0	15076000	12731000	9861300	15599000	14771000	15135000	13552000	12825000	0.946419	-0.0794491	0.622578	0.683675	GCGCCTGCGCC-37	chr2	130563754	130563764	-	1675		promoter-TSS (NR_040348)	promoter-TSS (NR_040348)	2	NM_207207	99045	Mm.30057	NM_207207	ENSMUSG00000037740	AI648866|GI008|MRP-S13|MRP-S26|Rpms13	mitochondrial ribosomal protein S26	protein-coding
Mrps26	0	15076000	12731000	9861300	15599000	14771000	15135000	13552000	12825000	0.946419	-0.0794491	0.622578	0.683675	GCCCGTGCGCG-9	chr2	130563844	130563854	+	1224		promoter-TSS (NR_040348)	promoter-TSS (NR_040348)	92	NM_207207	99045	Mm.30057	NM_207207	ENSMUSG00000037740	AI648866|GI008|MRP-S13|MRP-S26|Rpms13	mitochondrial ribosomal protein S26	protein-coding
Mrps28	0	9569700	9148600	9577900	8788200	14299000	9483200	13136000	12585000	0.749131	-0.416709	0.0544231	4.19964	ACGCCTGCGCG-6	chr3	8923798	8923808	+	1512		promoter-TSS (NM_025434)	promoter-TSS (NM_025434)	54	NM_025434	66230	Mm.38460	NM_025434	ENSMUSG00000040269	1500012D08Rik|AW061224	mitochondrial ribosomal protein S28	protein-coding
Mrps34	0	34385000	32591000	43946000	30419000	31258000	63491000	25417000	30360000	0.938981	-0.0908327	0.81638	0.292688	CCGCGTGCGCG-73	chr17	24895215	24895225	+	1344		promoter-TSS (NM_023260)	promoter-TSS (NM_023260)	100	NM_023260	79044	Mm.328851	NM_023260	ENSMUSG00000038880	0610007F04Rik|5330430D13Rik|AV001970|Tce2	mitochondrial ribosomal protein S34	protein-coding
Mrps34	0	34385000	32591000	43946000	30419000	31258000	63491000	25417000	30360000	0.938981	-0.0908327	0.81638	0.292688	GCACCTGCGCC-207	chr17	24895482	24895492	-	1232		promoter-TSS (NM_001163102)	promoter-TSS (NM_001163102)	367	NM_023260	79044	Mm.328851	NM_023260	ENSMUSG00000038880	0610007F04Rik|5330430D13Rik|AV001970|Tce2	mitochondrial ribosomal protein S34	protein-coding
Mrps7	0	8481500	5950500	14495000	11165000	10155000	10025000	13271000	10213000	0.918193	-0.12313	0.676972	0.562832	GAGCCTGCGCA-220	chr11	115604078	115604088	-	1555		promoter-TSS (NM_025305)	promoter-TSS (NM_025305)	-57	NM_025305	50529	Mm.193040	NM_025305	ENSMUSG00000046756	MRP-S7|Rpms7|S7mt	mitchondrial ribosomal protein S7	protein-coding
Mrps9	0.0017953	1339800	887150	7214900	768420	2237700	2484800	2617800	1460000	1.16022	0.214396	0.837123	0.256489	GCGCCTGCGCA-12	chr1	42851228	42851238	+	1823		promoter-TSS (NM_023514)	promoter-TSS (NM_023514)	0	NM_023514	69527	Mm.252982	NM_023514	ENSMUSG00000060679	2310002A08Rik|AW322516|Mrp-S9|S9mt|mg637	mitochondrial ribosomal protein S9	protein-coding
Mtch2	0	155350000	130220000	147860000	108060000	173770000	67407000	138810000	142260000	1.03685	0.0522024	0.855176	0.225707	GCGCCTGCGCA-59	chr2	90847042	90847052	-	1823		promoter-TSS (NM_001317241)	promoter-TSS (NM_001317241)	-108	NM_001317244	56428	Mm.28023	NM_019758	ENSMUSG00000027282	2310034D24Rik|4930539J07Rik|HSPC032	mitochondrial carrier 2	protein-coding
Mtch2	0	155350000	130220000	147860000	108060000	173770000	67407000	138810000	142260000	1.03685	0.0522024	0.855176	0.225707	ACGCATGCGCG-32	chr2	90847097	90847107	+	1482		promoter-TSS (NM_001317241)	promoter-TSS (NM_001317241)	-53	NM_001317244	56428	Mm.28023	NM_019758	ENSMUSG00000027282	2310034D24Rik|4930539J07Rik|HSPC032	mitochondrial carrier 2	protein-coding
Mto1	0	4714000	7385500	11964000	6115400	9544400	1168900	5844100	6737800	1.2955	0.373508	0.490881	1.02655	GCGCGCGCGCA-2939	chr9	78447780	78447790	+	1403		promoter-TSS (NM_026658)	promoter-TSS (NM_026658)	-425	NM_026658	68291	Mm.291779	NM_026658	ENSMUSG00000032342	2310039H01Rik|5730419A02Rik	mitochondrial tRNA translation optimization 1	protein-coding
Mtpap	0.0015576	1804000	1782500	1755800	1187700	1639300	1296100	1854100	3218400	0.815445	-0.294341	0.45789	1.12693	GAGCATGCGCG-267	chr18	4375567	4375577	-	1474		promoter-TSS (NM_001361009)	promoter-TSS (NM_001361009)	-20	NM_001361008	67440	Mm.49826	NM_026157	ENSMUSG00000024234	0610027A18Rik|AW551379|Papd1	mitochondrial poly(A) polymerase	protein-coding
Mut	0	140930000	129300000	139270000	134660000	133910000	172230000	137180000	146590000	0.922446	-0.116464	0.28365	1.81781	ACGCACGCGCA-946	chr17	40935048	40935058	+	1213		promoter-TSS (NM_031863)	promoter-TSS (NM_031863)	368	NM_008650	17850	Mm.259884	NM_008650	ENSMUSG00000023921	D230010K02Rik|Mcm	methylmalonyl-Coenzyme A mutase	protein-coding
Myo1c	0.0041958	1403500	0	811910	0	0	657270	569760	0	1.80551	0.852403	0.552521	0.8559	GCGCGCGCGCG-579	chr11	75651503	75651513	+	1352		promoter-TSS (NM_008659)	promoter-TSS (NM_008659)	-1	NM_008659	17913	Mm.234502	NM_008659	ENSMUSG00000017774	C80397|MMIb|MYO1E|NMI|mm1beta|myr2	myosin IC	protein-coding
Nadk2	0.002924	1501500	1308100	1548800	3167900	895230	1572100	1448000	5922600	0.765029	-0.386414	0.666874	0.584514	GCGCCTGCGCA-649	chr15	9071270	9071280	-	1823		promoter-TSS (NM_001286255)	promoter-TSS (NM_001286255)	15	NM_001286255	68646	Mm.244226	NM_001040395	ENSMUSG00000022253	MNADK|Nadkd1	NAD kinase 2, mitochondrial	protein-coding
Ndufa10	0	468560000	580750000	552920000	582490000	510690000	504990000	562250000	554380000	1.02458	0.0350312	0.686823	0.541989	GAGCCGGCGCA-5	chr1	92473750	92473760	-	1274		promoter-TSS (NM_024197)	promoter-TSS (NM_024197)	3	NM_024197	67273	Mm.248778	NM_024197	ENSMUSG00000026260	2900053E13Rik	NADH dehydrogenase (ubiquinone) 1 alpha subcomplex 10	protein-coding
Ndufa12	0	413080000	358230000	307990000	220740000	367210000	927630000	473980000	411830000	0.596171	-0.746202	0.187922	2.4118	ACGCAGGCGCA-147	chr10	94198914	94198924	-	1252		promoter-TSS (NM_025551)	promoter-TSS (NM_025551)	-90	NM_025551	66414	Mm.27886	NM_025551	ENSMUSG00000020022	2410011G03Rik|AW112974	NADH dehydrogenase (ubiquinone) 1 alpha subcomplex, 12	protein-coding
Ndufa13	0	537510000	405440000	409090000	451300000	404170000	660510000	408330000	462250000	0.931833	-0.101856	0.64929	0.623066	GCGCATGCGCA-546	chr8	69903331	69903341	+	1793		promoter-TSS (NM_023312)	promoter-TSS (NM_023312)	-778	NM_023312	67184	Mm.21162	NM_023312	ENSMUSG00000036199	2700054G14Rik|AU022060|CDA016|CGI-39|GRIM-19|Grim19	NADH dehydrogenase (ubiquinone) 1 alpha subcomplex, 13	protein-coding
Ndufa13	0	537510000	405440000	409090000	451300000	404170000	660510000	408330000	462250000	0.931833	-0.101856	0.64929	0.623066	GCGCGTGCGCC-85	chr8	69903178	69903188	-	1575		promoter-TSS (NM_023312)	promoter-TSS (NM_023312)	-625	NM_023312	67184	Mm.21162	NM_023312	ENSMUSG00000036199	2700054G14Rik|AU022060|CDA016|CGI-39|GRIM-19|Grim19	NADH dehydrogenase (ubiquinone) 1 alpha subcomplex, 13	protein-coding
Ndufa13	0	537510000	405440000	409090000	451300000	404170000	660510000	408330000	462250000	0.931833	-0.101856	0.64929	0.623066	ACGCGTGCGCA-143	chr8	69903232	69903242	-	1463		promoter-TSS (NM_023312)	promoter-TSS (NM_023312)	-679	NM_023312	67184	Mm.21162	NM_023312	ENSMUSG00000036199	2700054G14Rik|AU022060|CDA016|CGI-39|GRIM-19|Grim19	NADH dehydrogenase (ubiquinone) 1 alpha subcomplex, 13	protein-coding
Ndufa13	0	537510000	405440000	409090000	451300000	404170000	660510000	408330000	462250000	0.931833	-0.101856	0.64929	0.623066	GCGCCTGCGCA-363	chr8	69903401	69903411	+	1823		promoter-TSS (NM_023312)	promoter-TSS (NM_023312)	-848	NM_023312	67184	Mm.21162	NM_023312	ENSMUSG00000036199	2700054G14Rik|AU022060|CDA016|CGI-39|GRIM-19|Grim19	NADH dehydrogenase (ubiquinone) 1 alpha subcomplex, 13	protein-coding
Ndufa5	0	510850000	482110000	429810000	196550000	407250000	13699000	421670000	490910000	1.21431	0.280139	0.604223	0.726848	GCGCCTGCGCA-240	chr6	24527707	24527717	+	1823		promoter-TSS (NM_080847)	promoter-TSS (NM_080847)	-22	NM_001311068	68202	Mm.275780	NM_026614	ENSMUSG00000023089	2900002J19Rik|CI-13kD-B	NADH dehydrogenase (ubiquinone) 1 alpha subcomplex, 5	protein-coding
Ndufa6	0	459470000	358660000	346000000	247330000	377090000	424210000	410800000	411980000	0.869083	-0.202434	0.310883	1.68556	GAGCATGCGCA-1084	chr15	82354366	82354376	-	1525		promoter-TSS (NM_025987)	promoter-TSS (NM_025987)	-80	NM_025987	67130	Mm.27570	NM_025987	ENSMUSG00000022450	14kDa|2700038D15Rik|B230217P19Rik	NADH dehydrogenase (ubiquinone) 1 alpha subcomplex, 6 (B14)	protein-coding
Ndufa6	0	459470000	358660000	346000000	247330000	377090000	424210000	410800000	411980000	0.869083	-0.202434	0.310883	1.68556	GCGCGTGCGCA-989	chr15	82354258	82354268	-	1723		promoter-TSS (NM_025987)	promoter-TSS (NM_025987)	28	NM_025987	67130	Mm.27570	NM_025987	ENSMUSG00000022450	14kDa|2700038D15Rik|B230217P19Rik	NADH dehydrogenase (ubiquinone) 1 alpha subcomplex, 6 (B14)	protein-coding
Ndufa8	0	737700000	948150000	1496000000	1050800000	1383100000	1144300000	1059500000	1180900000	0.887757	-0.171763	0.483998	1.04693	ACGCATGCGCA-68	chr2	36049338	36049348	-	1533		promoter-TSS (NM_029309)	promoter-TSS (NM_029309)	-51	NM_026703	68375	Mm.19834	NM_026703	ENSMUSG00000026895	0610033L03Rik|AW261656	NADH dehydrogenase (ubiquinone) 1 alpha subcomplex, 8	protein-coding
Ndufa8	0	737700000	948150000	1496000000	1050800000	1383100000	1144300000	1059500000	1180900000	0.887757	-0.171763	0.483998	1.04693	GCGCTTGCGCG-6	chr2	36049358	36049368	-	1515		promoter-TSS (NM_029309)	promoter-TSS (NM_029309)	-71	NM_026703	68375	Mm.19834	NM_026703	ENSMUSG00000026895	0610033L03Rik|AW261656	NADH dehydrogenase (ubiquinone) 1 alpha subcomplex, 8	protein-coding
Ndufab1	0.0017241	50522000	41509000	80524000	116210000	30891000	965630	27485000	34932000	3.06305	1.61497	0.0559525	4.15965	GCGCCCGCGCA-49	chr7	122101918	122101928	-	1503		promoter-TSS (NM_028177)	promoter-TSS (NM_028177)	-75	NR_153798	70316	Mm.3014	NM_028177	ENSMUSG00000030869	2210401F17Rik|2310039H15Rik|2610003B19Rik|8kDa|9130423F15Rik|ACP|CI-SDAP|SDAP	NADH dehydrogenase (ubiquinone) 1, alpha/beta subcomplex, 1	protein-coding
Ndufaf4	0	25440000	52060000	184010000	69037000	77911000	35041000	40148000	48056000	1.64324	0.716541	0.430105	1.21724	GCGCATGCGCA-196	chr4	24897969	24897979	-	1793		promoter-TSS (NM_026742)	promoter-TSS (NM_026742)	-109	NM_026742	68493	Mm.204831	NM_026742	ENSMUSG00000028261	1110007M04Rik|3000003G13Rik|AW214064	NADH dehydrogenase (ubiquinone) 1 alpha subcomplex, assembly factor 4	protein-coding
Ndufaf4	0	25440000	52060000	184010000	69037000	77911000	35041000	40148000	48056000	1.64324	0.716541	0.430105	1.21724	GAGCATGCGCA-265	chr4	24898083	24898093	-	1525		promoter-TSS (NM_026742)	promoter-TSS (NM_026742)	5	NM_026742	68493	Mm.204831	NM_026742	ENSMUSG00000028261	1110007M04Rik|3000003G13Rik|AW214064	NADH dehydrogenase (ubiquinone) 1 alpha subcomplex, assembly factor 4	protein-coding
Ndufaf5	0	5383900	3940500	8745400	3205000	3097900	5699700	5291800	4281200	1.15809	0.211747	0.619716	0.690322	GCGCATGCGCC-13	chr2	140170661	140170671	-	1645		promoter-TSS (NM_001081090)	promoter-TSS (NM_001081090)	20	NM_027093	69487	Mm.287921	NM_027093	ENSMUSG00000027384	2310003L22Rik	NADH dehydrogenase (ubiquinone) complex I, assembly factor 5	protein-coding
Ndufb10	0	1735000000	1202900000	1236600000	1378400000	1111400000	874730000	1694100000	1249200000	1.12648	0.171821	0.490729	1.027	ACGCAGGCGCA-219	chr17	24724440	24724450	-	1252		promoter-TSS (NM_026684)	promoter-TSS (NM_026684)	-57	NM_026684	68342	Mm.1129	NM_026684	ENSMUSG00000040048	0610011B04Rik|22kDa|PDSW	NADH dehydrogenase (ubiquinone) 1 beta subcomplex, 10	protein-coding
Ndufb10	0	1735000000	1202900000	1236600000	1378400000	1111400000	874730000	1694100000	1249200000	1.12648	0.171821	0.490729	1.027	ACGCCTGCGCA-239	chr17	24724416	24724426	+	1563		promoter-TSS (NM_026684)	promoter-TSS (NM_026684)	-33	NM_026684	68342	Mm.1129	NM_026684	ENSMUSG00000040048	0610011B04Rik|22kDa|PDSW	NADH dehydrogenase (ubiquinone) 1 beta subcomplex, 10	protein-coding
Ndufb11	0	157530000	127270000	179720000	304750000	225010000	148680000	143450000	192180000	1.08452	0.117053	0.746321	0.422133	GCGCGTGCGCG-2033	chrX	20618251	20618261	+	1672		promoter-TSS (NM_001358624)	promoter-TSS (NM_001358624)	-637	NM_001358624	104130	Mm.30084	NM_019435	ENSMUSG00000031059	CI-ESSS|D5Bwg0566e|D5Bwg0577e|NP15.6|Np15|p15.6	NADH dehydrogenase (ubiquinone) 1 beta subcomplex, 11	protein-coding
Ndufb4	0	654870000	515590000	406400000	388840000	464260000	1086000000	601090000	607020000	0.712631	-0.488773	0.252563	1.98529	GCGCCTGCGCG-369	chr16	37654438	37654448	+	1772		promoter-TSS (NM_026610)	promoter-TSS (NM_026610)	-75	NM_026610	68194	Mm.379154	NM_026610	ENSMUSG00000022820	0610006N12Rik|1300010H20Rik	NADH dehydrogenase (ubiquinone) 1 beta subcomplex 4	protein-coding
Ndufb4	0	654870000	515590000	406400000	388840000	464260000	1086000000	601090000	607020000	0.712631	-0.488773	0.252563	1.98529	GCGCCTGCGCG-368	chr16	37654381	37654391	+	1772		promoter-TSS (NM_026610)	promoter-TSS (NM_026610)	-18	NM_026610	68194	Mm.379154	NM_026610	ENSMUSG00000022820	0610006N12Rik|1300010H20Rik	NADH dehydrogenase (ubiquinone) 1 beta subcomplex 4	protein-coding
Ndufb4	0	654870000	515590000	406400000	388840000	464260000	1086000000	601090000	607020000	0.712631	-0.488773	0.252563	1.98529	GCGCGTGCGCA-1030	chr16	37654550	37654560	+	1723		promoter-TSS (NM_026610)	promoter-TSS (NM_026610)	-187	NM_026610	68194	Mm.379154	NM_026610	ENSMUSG00000022820	0610006N12Rik|1300010H20Rik	NADH dehydrogenase (ubiquinone) 1 beta subcomplex 4	protein-coding
Ndufb8	0	621440000	813130000	1084600000	1448300000	884700000	693460000	657270000	1024700000	1.21697	0.28329	0.420779	1.24887	GCGCATGTGCA-1793	chr19	44555426	44555436	-	1400		promoter-TSS (NM_001347447)	promoter-TSS (NM_001347447)	11	NM_001347447	67264	Mm.2060	NM_026061	ENSMUSG00000025204	2900010I05Rik|AI987932|CI-ASHI	NADH dehydrogenase (ubiquinone) 1 beta subcomplex 8	protein-coding
Ndufs5	0	117830000	128300000	95122000	75239000	100960000	83764000	101320000	117880000	1.03111	0.0442015	0.828626	0.271208	GCGCCTGCGCA-152	chr4	123718275	123718285	+	1823		promoter-TSS (NR_002445).2	promoter-TSS (NR_002445).2	-94	NM_001030274	595136	Mm.42805	NM_001030274	ENSMUSG00000028648	AI256693	NADH dehydrogenase (ubiquinone) Fe-S protein 5	protein-coding
Ndufs6	0	352860000	385730000	600380000	505940000	457670000	8634400	339250000	448910000	1.47068	0.556479	0.276097	1.85675	GCGCCTGCGCC-266	chr13	73328488	73328498	-	1675		promoter-TSS (NM_010888)	promoter-TSS (NM_010888)	-11	NM_010888	407785	Mm.29897	NM_010888	ENSMUSG00000021606	BC059730|IP13	NADH dehydrogenase (ubiquinone) Fe-S protein 6	protein-coding
Ndufs7	0	349890000	297850000	165830000	253300000	128860000	695090000	259310000	393290000	0.722542	-0.468846	0.471088	1.08593	GCGCTTGCGCG-64	chr10	80249089	80249099	-	1515		promoter-TSS (NM_029272)	promoter-TSS (NM_029272)	-358	NM_029272	75406	Mm.28712	NM_029272	ENSMUSG00000020153	1010001M04Rik	NADH dehydrogenase (ubiquinone) Fe-S protein 7	protein-coding
Ndufv2	0	1478100000	1574800000	1572500000	2313600000	2282400000	2483200000	1732200000	1527700000	0.864619	-0.209864	0.396865	1.33328	GCGCGCGCGCG-816	chr17	66101565	66101575	+	1352		promoter-TSS (NM_001278415)	promoter-TSS (NM_001278415)	-11	NM_001278415	72900	Mm.2206	NM_028388	ENSMUSG00000024099	2900010C23Rik	NADH dehydrogenase (ubiquinone) flavoprotein 2	protein-coding
Ndufv3	0	29620000	36587000	129140000	89259000	77676000	0	40428000	20395000	2.05493	1.03909	0.255535	1.96841	GCGCTTGCCCA-398	chr17	31519787	31519797	-	1204		promoter-TSS (NM_030087)	promoter-TSS (NM_030087)	-323	NM_030087	78330	Mm.28349	NM_030087	ENSMUSG00000024038	1500032D16Rik	NADH dehydrogenase (ubiquinone) flavoprotein 3	protein-coding
Ndufv3	0	23802000	22817000	62836000	92147000	41279000	0	22204000	31884000	2.11396	1.07995	0.225227	2.15055	GCGCTTGCCCA-398	chr17	31519787	31519797	-	1204		promoter-TSS (NM_030087)	promoter-TSS (NM_030087)	-323	NM_030087	78330	Mm.28349	NM_030087	ENSMUSG00000024038	1500032D16Rik	NADH dehydrogenase (ubiquinone) flavoprotein 3	protein-coding
Nfu1	0	14522000	12959000	22814000	17777000	14621000	28308000	16231000	13856000	0.932289	-0.101151	0.770992	0.375212	GCGCTTGCGCG-32	chr6	87009875	87009885	-	1515		promoter-TSS (NM_001170591)	promoter-TSS (NM_001170591)	44	NM_001170591	56748	Mm.23809	NM_020045	ENSMUSG00000029993	0610006G17Rik|CGI-33|Hirip5	NFU1 iron-sulfur cluster scaffold	protein-coding
Nfu1	0	1656400	785510	2682800	2369300	1910500	0	1060300	0	2.52256	1.33489	0.121204	3.04449	GCGCTTGCGCG-32	chr6	87009875	87009885	-	1515		promoter-TSS (NM_001170591)	promoter-TSS (NM_001170591)	44	NM_001170591	56748	Mm.23809	NM_020045	ENSMUSG00000029993	0610006G17Rik|CGI-33|Hirip5	NFU1 iron-sulfur cluster scaffold	protein-coding
Npepps	0	21713000	30393000	27889000	21508000	16972000	24289000	25924000	25753000	1.09216	0.127182	0.512886	0.96329	GCGCTTGCCCA-296	chr11	97281279	97281289	-	1204		promoter-TSS (NM_008942)	promoter-TSS (NM_008942)	-708	NM_008942	19155	Mm.29824	NM_008942	ENSMUSG00000001441	AAP-S|MP100|Psa|R74825|goku	aminopeptidase puromycin sensitive	protein-coding
Nubpl	0	9091600	8295200	21288000	14978000	13354000	10224000	7498800	6913200	1.41229	0.498034	0.3036	1.71976	GCGCGCGCGCA-3749	chr12	52097225	52097235	-	1403		promoter-TSS (NM_029760)	promoter-TSS (NM_029760)	-516	NM_029760	76826	Mm.244781	NM_029760	ENSMUSG00000035142	2410170E07Rik	nucleotide binding protein-like	protein-coding
Nudt8	0	37810000	35740000	42340000	39737000	31389000	27894000	40720000	35555000	1.14805	0.199182	0.173597	2.52619	GAGCTTGCGCG-47	chr19	4000586	4000596	+	1247		promoter-TSS (NM_025529)	promoter-TSS (NM_025529)	11	NM_025529	66387	Mm.259222	NM_025529	ENSMUSG00000110949	2310039H17Rik	nudix (nucleoside diphosphate linked moiety X)-type motif 8	protein-coding
Ociad1	0	5094900	4363800	5907800	7128200	11309000	5153300	5648200	5219700	0.823071	-0.280911	0.495112	1.01417	GCGGCTGCGCG-69	chr5	73292634	73292644	-	1462		promoter-TSS (NM_001159889)	promoter-TSS (NM_001159889)	-155	NM_023429	68095	Mm.247039	NM_023429	ENSMUSG00000029152	6030432N09Rik|AI481327|AW557942|Asrij|B230209J16Rik|BB021357|Emi2|Imi2|OCIA|TPA018	OCIA domain containing 1	protein-coding
Ociad2	0.0029806	554860	661450	0	0	718800	0	824330	671950	0.549104	-0.864848	0.37003	1.43428	GCGCGCGCGCA-1583	chr5	73339027	73339037	-	1403		promoter-TSS (NM_001310636)	promoter-TSS (NM_001310636)	-85	NM_026950	433904	Mm.274892	NM_026950	ENSMUSG00000029153	1810027I20Rik	OCIA domain containing 2	protein-coding
Ogdh	1	4507500	5960400	78251000	2121100	2343800	7865500	4323000	37549000	1.7442	0.802562	0.657001	0.606034	ACGCATGCGCA-657	chr11	6292542	6292552	-	1533		promoter-TSS (NM_001252288)	promoter-TSS (NM_001252288)	-11	NM_001252288	18293	Mm.276348	NM_010956	ENSMUSG00000020456	2210403E04Rik|2210412K19Rik|AA409584|d1401|mKIAA4192	oxoglutarate (alpha-ketoglutarate) dehydrogenase (lipoamide)	protein-coding
Ogdh	0	13225000000	14231000000	10415000000	11245000000	12970000000	15502000000	14830000000	14677000000	0.847134	-0.239337	0.0843671	3.56718	ACGCATGCGCA-657	chr11	6292542	6292552	-	1533		promoter-TSS (NM_001252288)	promoter-TSS (NM_001252288)	-11	NM_001252288	18293	Mm.276348	NM_010956	ENSMUSG00000020456	2210403E04Rik|2210412K19Rik|AA409584|d1401|mKIAA4192	oxoglutarate (alpha-ketoglutarate) dehydrogenase (lipoamide)	protein-coding
Oma1	0	5017900	3477700	4301800	3261400	2237900	2189200	5430400	4856900	1.09137	0.126135	0.738735	0.43687	GCGCCTGCGCG-92	chr4	103313823	103313833	+	1772		promoter-TSS (NM_025909)	promoter-TSS (NM_025909)	-18	NM_025909	67013	Mm.30021	NM_025909	ENSMUSG00000035069	2010001O09Rik|MPRP-1|ZMPOMA1	OMA1 zinc metallopeptidase	protein-coding
Opa1	0	132830000	70717000	150460000	112520000	177680000	228310000	154270000	104750000	0.701534	-0.511415	0.166329	2.58789	GCGCATGCGCA-986	chr16	29579275	29579285	+	1793		promoter-TSS (NM_001199177)	promoter-TSS (NM_001199177)	-54	NM_133752	74143	Mm.274285	NM_133752	ENSMUSG00000038084	1200011N24Rik|AI225888|AI847218|lilr3|mKIAA0567	OPA1, mitochondrial dynamin like GTPase	protein-coding
Opa3	0.0016892	17472000	13346000	19558000	23202000	21096000	27607000	21471000	14249000	0.87154	-0.198362	0.460089	1.12002	GCGCGTGCCCC-37	chr7	19228417	19228427	+	1213		promoter-TSS (NM_207525)	promoter-TSS (NM_207525)	33	NM_207525	403187	Mm.239583	NM_207525	ENSMUSG00000052214	D630048P19Rik|Gm1425|Gm472	optic atrophy 3	protein-coding
Oxa1l	0.0016207	3173200	2591700	5940800	5490900	5606400	6840800	4592400	2256800	0.891182	-0.166208	0.69601	0.522821	GCGCGTGCGCG-1579	chr14	54360818	54360828	+	1672		promoter-TSS (NM_026936)	promoter-TSS (NM_026936)	-18	NM_026936	69089	Mm.182340	NM_026936	ENSMUSG00000000959	1810020M02Rik|AI894287	oxidase assembly 1-like	protein-coding
Oxsm	0	3068700	3138100	3956200	2603600	2706900	2313700	3119300	4155100	1.03836	0.0543026	0.817178	0.291278	GCGCATGCGCA-897	chr14	16243321	16243331	-	1793		promoter-TSS (NM_001359883)	promoter-TSS (NM_001359883)	5	NM_001359883	71147	Mm.197960	NM_027695	ENSMUSG00000021786	4933425A18Rik|C80494	3-oxoacyl-ACP synthase, mitochondrial	protein-coding
Pam16	0.0016807	17255000	13221000	11251000	9944900	14198000	0	14836000	11769000	1.26638	0.340705	0.513567	0.961376	GCGCGTGCGCA-1009	chr16	4624952	4624962	+	1723		promoter-TSS (NM_025571)	promoter-TSS (NM_025571)	-11	NM_025571	66449	Mm.354760	NM_025571	ENSMUSG00000014301	2010110I09Rik|AV006767|CGI-136|Magmas|Tim16|Timm16	presequence translocase-asssociated motor 16 homolog (S. cerevisiae)	protein-coding
Park7	0	20047000	16508000	12619000	13734000	13947000	26704000	14349000	18702000	0.853545	-0.22846	0.464676	1.1057	GCGCCTGCGCA-172	chr4	150910040	150910050	+	1823		promoter-TSS (NM_020569)	promoter-TSS (NM_020569)	-124	NM_020569	57320	Mm.277349	NM_020569	ENSMUSG00000028964	DJ-1|Dj1	Parkinson disease (autosomal recessive, early onset) 7	protein-coding
Park7	0	20047000	16508000	12619000	13734000	13947000	26704000	14349000	18702000	0.853545	-0.22846	0.464676	1.1057	GCGGCTGCGCA-52	chr4	150909981	150909991	+	1513		promoter-TSS (NM_020569)	promoter-TSS (NM_020569)	-65	NM_020569	57320	Mm.277349	NM_020569	ENSMUSG00000028964	DJ-1|Dj1	Parkinson disease (autosomal recessive, early onset) 7	protein-coding
Park7	0	20047000	16508000	12619000	13734000	13947000	26704000	14349000	18702000	0.853545	-0.22846	0.464676	1.1057	ACGCATGCGCG-95	chr4	150909858	150909868	+	1482		promoter-TSS (NM_020569)	promoter-TSS (NM_020569)	58	NM_020569	57320	Mm.277349	NM_020569	ENSMUSG00000028964	DJ-1|Dj1	Parkinson disease (autosomal recessive, early onset) 7	protein-coding
Park7	0	20047000	16508000	12619000	13734000	13947000	26704000	14349000	18702000	0.853545	-0.22846	0.464676	1.1057	GAGGCTGCGCA-101	chr4	150909880	150909890	+	1245		promoter-TSS (NM_020569)	promoter-TSS (NM_020569)	36	NM_020569	57320	Mm.277349	NM_020569	ENSMUSG00000028964	DJ-1|Dj1	Parkinson disease (autosomal recessive, early onset) 7	protein-coding
Pccb	0	166480000	179930000	110370000	93093000	102390000	200980000	142350000	208600000	0.840373	-0.250898	0.458174	1.12603	ACGCATGCGCA-565	chr9	101034910	101034920	+	1533		promoter-TSS (NM_025835)	promoter-TSS (NM_025835)	-31	NM_025835	66904	Mm.335385	NM_025835	ENSMUSG00000032527	1300012P06Rik|AI314687|R74805	propionyl Coenzyme A carboxylase, beta polypeptide	protein-coding
Pccb	0	166480000	179930000	110370000	93093000	102390000	200980000	142350000	208600000	0.840373	-0.250898	0.458174	1.12603	GCGCCTGCGCG-229	chr9	101034944	101034954	+	1772		promoter-TSS (NM_025835)	promoter-TSS (NM_025835)	-65	NM_025835	66904	Mm.335385	NM_025835	ENSMUSG00000032527	1300012P06Rik|AI314687|R74805	propionyl Coenzyme A carboxylase, beta polypeptide	protein-coding
Pdpr	0	100430000	138940000	203650000	154860000	166220000	29041000	119020000	133380000	1.33556	0.417449	0.344268	1.53839	GCGCGCGCGCC-78	chr8	111094614	111094624	-	1255		promoter-TSS (NM_198308)	promoter-TSS (NM_198308)	-126	NM_198308	319518	Mm.28350	NM_198308	ENSMUSG00000033624	4930402E16Rik|AU018056|mKIAA1990	pyruvate dehydrogenase phosphatase regulatory subunit	protein-coding
Pgls	0	716290	799790	568230	484040	720980	650190	1097000	646090	0.824706	-0.278048	0.336523	1.57122	GCGCCTGCGCG-202	chr8	71592159	71592169	-	1772		promoter-TSS (NM_025396)	promoter-TSS (NM_025396)	-20	NM_001294269	66171	Mm.282284	NM_025396	ENSMUSG00000031807	1110030K05Rik|AI447866|Plgs	6-phosphogluconolactonase	protein-coding
Pgls	0	716290	799790	568230	484040	720980	650190	1097000	646090	0.824706	-0.278048	0.336523	1.57122	GCGCATGTGCA-894	chr8	71592103	71592113	-	1400		promoter-TSS (NM_025396)	promoter-TSS (NM_025396)	-76	NM_001294269	66171	Mm.282284	NM_025396	ENSMUSG00000031807	1110030K05Rik|AI447866|Plgs	6-phosphogluconolactonase	protein-coding
Phb	0	993670000	736630000	1112800000	935630000	977550000	683000000	964230000	1073700000	1.0217	0.030969	0.867397	0.205235	GCGCGTGCGCC-130	chr11	95666986	95666996	-	1575		promoter-TSS (NM_008831)	promoter-TSS (NM_008831)	34	NM_008831	18673	Mm.263862	NM_008831	ENSMUSG00000038845	Bap32	prohibitin	protein-coding
Pld1	0.0053262	3616000	2443500	6327700	4755100	4943500	4759800	3974200	2922400	1.03267	0.0463861	0.892137	0.164662	GCCCCTGCGCC-42	chr3	27938485	27938495	+	1227		promoter-TSS (NM_001164056)	promoter-TSS (NM_001164056)	-190	NM_001164056	18805	Mm.212039	NM_008875	ENSMUSG00000027695	AA536939|C85393|Pld1a|Pld1b|mPLD1	phospholipase D1	protein-coding
Plec	0.0028736	2092700	1798100	2797200	1214000	9571500	614440	787120	2523100	0.5855	-0.772259	0.557319	0.843425	GAGCCTGCGCC-237	chr15	76206279	76206289	-	1407		promoter-TSS (NM_001163540)	promoter-TSS (NM_001163540)	37	NM_201389	18810	Mm.234912	NM_011117	ENSMUSG00000022565	AA591047|AU042537|EBS1|PCN|PLTN|Plec1	plectin	protein-coding
Pmpca	0	42267000	44564000	37148000	26072000	33313000	27005000	38880000	42426000	1.0595	0.0833872	0.706326	0.501595	GCGGCTGCGCG-17	chr2	26389383	26389393	+	1462		promoter-TSS (NM_173180)	promoter-TSS (NM_173180)	40	NM_173180	66865	Mm.250359	NM_173180	ENSMUSG00000026926	1200002L24Rik|4933435E07Rik|Alpha-MPP|P-55	peptidase (mitochondrial processing) alpha	protein-coding
Pnpt1	0	12906000	9786100	10314000	11896000	11580000	12781000	10712000	14029000	0.914466	-0.128999	0.342103	1.5475	GCGCGCGCGCA-3367	chr11	29130443	29130453	+	1403		promoter-TSS (NM_027869)	promoter-TSS (NM_027869)	-303	NM_027869	71701	Mm.211131	NM_027869	ENSMUSG00000020464	1200003F12Rik|Old35|PNPase|Pnptl1	polyribonucleotide nucleotidyltransferase 1	protein-coding
Pnpt1	0	12906000	9786100	10314000	11896000	11580000	12781000	10712000	14029000	0.914466	-0.128999	0.342103	1.5475	GCGCGTGCGCG-1269	chr11	29130068	29130078	+	1672		promoter-TSS (NM_027869)	promoter-TSS (NM_027869)	-678	NM_027869	71701	Mm.211131	NM_027869	ENSMUSG00000020464	1200003F12Rik|Old35|PNPase|Pnptl1	polyribonucleotide nucleotidyltransferase 1	protein-coding
Polrmt	0	24478000	22107000	41694000	12968000	14206000	11302000	22991000	23306000	1.41003	0.495723	0.329791	1.60037	GCGCGTGCGCA-679	chr10	79746571	79746581	-	1723		promoter-TSS (NM_172551)	promoter-TSS (NM_172551)	5	NM_172551	216151	Mm.39001	NM_172551	ENSMUSG00000020329	1110018N15Rik|4932416K13	polymerase (RNA) mitochondrial (DNA directed)	protein-coding
Polrmt	0	24478000	22107000	41694000	12968000	14206000	11302000	22991000	23306000	1.41003	0.495723	0.329791	1.60037	GAGCATGCGCA-736	chr10	79746705	79746715	+	1525		promoter-TSS (NM_172551)	promoter-TSS (NM_172551)	-129	NM_172551	216151	Mm.39001	NM_172551	ENSMUSG00000020329	1110018N15Rik|4932416K13	polymerase (RNA) mitochondrial (DNA directed)	protein-coding
Ppa2	0	47969000	38778000	44736000	50147000	51874000	60940000	54799000	38948000	0.879304	-0.185565	0.293218	1.76995	GCGCGCGCGCA-1039	chr3	133309761	133309771	-	1403		promoter-TSS (NM_146141)	promoter-TSS (NM_146141)	-344	NM_146141	74776	Mm.210305	NM_146141	ENSMUSG00000028013	1110013G13Rik|Sid6306	pyrophosphatase (inorganic) 2	protein-coding
Pptc7	0	4883500	4979300	4084200	4898600	5059000	7440300	4021600	4249300	0.907338	-0.140287	0.58914	0.763318	GAGCGTGCGCA-554	chr5	122284253	122284263	-	1455		promoter-TSS (NM_177242)	promoter-TSS (NM_177242)	-140	NM_177242	320717	Mm.489670	NM_177242	ENSMUSG00000038582	9130017A15Rik|AA672638|AI848390|TA-PP2C	PTC7 protein phosphatase homolog	protein-coding
Rab10	0	4057400	1819100	3122300	2959700	2810700	0	2443000	2471700	1.54795	0.630355	0.236612	2.0794	GCGCGTGCGCA-787	chr12	3310015	3310025	-	1723		promoter-TSS (NM_016676)	promoter-TSS (NM_016676)	-51	NM_016676	19325	Mm.378993	NM_016676	ENSMUSG00000020671	AW107754	RAB10, member RAS oncogene family	protein-coding
Rab10	0	4057400	1819100	3122300	2959700	2810700	0	2443000	2471700	1.54795	0.630355	0.236612	2.0794	GCGCCTGCGCA-564	chr12	3310156	3310166	-	1823		promoter-TSS (NM_016676)	promoter-TSS (NM_016676)	-192	NM_016676	19325	Mm.378993	NM_016676	ENSMUSG00000020671	AW107754	RAB10, member RAS oncogene family	protein-coding
Rexo2	0	3768900	4626600	3587800	3808900	3966100	3832800	5301900	5207900	0.862552	-0.213317	0.227581	2.13555	GCGCCTGCGCG-216	chr9	48480598	48480608	-	1772		promoter-TSS (NM_001357505)	promoter-TSS (NM_001357505)	8	NM_001357501	104444	Mm.21911	NM_024233	ENSMUSG00000032026	1810038D15Rik|AW107347|Rex2|Sfn|Smfn	RNA exonuclease 2	protein-coding
Rmnd1	0.0016234	1494300	2046400	1561100	703200	990210	2771300	1801200	2000500	0.767531	-0.381703	0.378274	1.4025	GCGCCTGCGCC-185	chr10	4432355	4432365	-	1675		promoter-TSS (NM_025343)	promoter-TSS (NM_025343)	28	NM_025343	66084	Mm.153111	NM_025343	ENSMUSG00000019763	0610042C05Rik|AA408137|AI462664|AW536662	required for meiotic nuclear division 1 homolog	protein-coding
Rmnd1	0.0016234	1494300	2046400	1561100	703200	990210	2771300	1801200	2000500	0.767531	-0.381703	0.378274	1.4025	GAGCGTGCGCG-76	chr10	4432297	4432307	-	1404		promoter-TSS (NM_025343)	promoter-TSS (NM_025343)	86	NM_025343	66084	Mm.153111	NM_025343	ENSMUSG00000019763	0610042C05Rik|AA408137|AI462664|AW536662	required for meiotic nuclear division 1 homolog	protein-coding
Romo1	0.0015552	979780	0	2347200	3215900	2204100	0	0	0	2.9685	1.56974	0.276962	1.85224	GCGCCTGCGCG-53	chr2	156144020	156144030	-	1772		promoter-TSS (NM_001164216)	promoter-TSS (NM_001164216)	-128	NM_001164216	67067	Mm.371623	NM_025946	ENSMUSG00000067847	2010100O12Rik|AI853864	reactive oxygen species modulator 1	protein-coding
Ryr2	0	45181000	0	3260900	5877100	902370	352280	64776000	774480	0.813096	-0.298502	0.87707	0.189236	GCACCTGCGCA-815	chr13	12107647	12107657	+	1380		promoter-TSS (NM_023868)	promoter-TSS (NM_023868)	-707	NM_023868	20191	Mm.239871	NM_023868	ENSMUSG00000021313	9330127I20Rik|RYR-2	ryanodine receptor 2, cardiac	protein-coding
Sars2	0	1374300	1833700	2434800	1101100	1789700	2433100	1778800	1731900	0.872037	-0.197538	0.496376	1.0105	GCGCTTGCGCC-15	chr7	28742289	28742299	+	1418		promoter-TSS (NM_001360250)	promoter-TSS (NM_001360250)	326	NM_023637	71984	Mm.333725	NM_023637	ENSMUSG00000070699	2410015F05Rik|D7Ertd353e|SerRS|SerRSmt	seryl-aminoacyl-tRNA synthetase 2	protein-coding
Sars2	0	1374300	1833700	2434800	1101100	1789700	2433100	1778800	1731900	0.872037	-0.197538	0.496376	1.0105	GCGCATGCCCA-230	chr7	28742206	28742216	+	1431		promoter-TSS (NM_001360250)	promoter-TSS (NM_001360250)	243	NM_023637	71984	Mm.333725	NM_023637	ENSMUSG00000070699	2410015F05Rik|D7Ertd353e|SerRS|SerRSmt	seryl-aminoacyl-tRNA synthetase 2	protein-coding
Sccpdh	0	5602300	3908700	5848100	6647100	7328300	7605400	5848300	5921600	0.824091	-0.279124	0.164699	2.6021	GCGCCTGCGCC-21	chr1	179668300	179668310	-	1675		promoter-TSS (NM_178653)	promoter-TSS (NM_178653)	74	NM_178653	109232	Mm.136458	NM_178653	ENSMUSG00000038936	AW214504|C330023F11Rik	saccharopine dehydrogenase (putative)	protein-coding
Sdha	0	2091500000	2579100000	2481300000	1750200000	2487500000	3084800000	2942000000	1905600000	0.854336	-0.227124	0.293944	1.76639	GCGCTTGCGCA-165	chr13	74350241	74350251	+	1566		promoter-TSS (NM_023281)	promoter-TSS (NM_023281)	-6	NM_023281	66945	Mm.158231	NM_023281	ENSMUSG00000021577	1500032O14Rik|2310034D06Rik|4921513A11|C81073|FP|SDH2|SDHF	succinate dehydrogenase complex, subunit A, flavoprotein (Fp)	protein-coding
Sdhb	0	1322900000	848890000	1409700000	1214600000	1443600000	950480000	1057900000	923960000	1.09601	0.132266	0.564142	0.825869	GCGCATGCCCA-142	chr4	140961214	140961224	-	1431		promoter-TSS (NM_023374)	promoter-TSS (NM_023374)	-52	NM_001355515	67680	Mm.246965	NM_023374	ENSMUSG00000009863	0710008N11Rik	succinate dehydrogenase complex, subunit B, iron sulfur (Ip)	protein-coding
Sdr39u1	0	120200000	76531000	159970000	97528000	98277000	95574000	78638000	123880000	1.14598	0.196576	0.508152	0.976668	ACGCCTGCGCG-49	chr14	55900223	55900233	+	1512		promoter-TSS (NM_001082975)	promoter-TSS (NM_001082975)	4	NM_001082975	654795	Mm.486218	NM_001082975	ENSMUSG00000022223	2310014G06Rik	short chain dehydrogenase/reductase family 39U, member 1	protein-coding
Sf1	1	0	0	0	0	0	450990	0	0	0		0.391002	1.35475	ACGCATGCGCA-969	chr19	6363473	6363483	+	1533		promoter-TSS (NM_011750)	promoter-TSS (NM_011750)	-212	NM_001360393	22668	Mm.256422	NM_011750	ENSMUSG00000024949	BBP|MZFM|WBP4|Zfp162	splicing factor 1	protein-coding
Shmt2	0	11253000	13725000	11313000	10993000	11258000	9582200	13649000	14196000	0.971219	-0.0421312	0.790562	0.33905	GCGCATGCGCA-744	chr10	127522453	127522463	-	1793		promoter-TSS (NM_001252316)	promoter-TSS (NM_001252316)	-14	NM_028230	108037	Mm.29890	NM_028230	ENSMUSG00000025403	2700043D08Rik|AA408223|AA986903|SHMT	serine hydroxymethyltransferase 2 (mitochondrial)	protein-coding
Shmt2	0	11253000	13725000	11313000	10993000	11258000	9582200	13649000	14196000	0.971219	-0.0421312	0.790562	0.33905	ACGCGTGCGCG-228	chr10	127522400	127522410	+	1412		promoter-TSS (NM_001252316)	promoter-TSS (NM_001252316)	39	NM_001252316	108037	Mm.29890	NM_028230	ENSMUSG00000025403	2700043D08Rik|AA408223|AA986903|SHMT	serine hydroxymethyltransferase 2 (mitochondrial)	protein-coding
Slc25a10	0	3592500	5938200	2126600	2050800	2393000	2974100	3630100	3237600	1.12042	0.164038	0.719466	0.475002	GCGCCCGCGCA-81	chr11	120491867	120491877	-	1503		promoter-TSS (NM_013770)	promoter-TSS (NM_013770)	35	NM_013770	27376	Mm.3991	NM_013770	ENSMUSG00000025792	Dic	solute carrier family 25 (mitochondrial carrier, dicarboxylate transporter), member 10	protein-coding
Slc25a10	0	3592500	5938200	2126600	2050800	2393000	2974100	3630100	3237600	1.12042	0.164038	0.719466	0.475002	GCGCCCGCGCC-98	chr11	120491891	120491901	-	1355		promoter-TSS (NM_013770)	promoter-TSS (NM_013770)	59	NM_013770	27376	Mm.3991	NM_013770	ENSMUSG00000025792	Dic	solute carrier family 25 (mitochondrial carrier, dicarboxylate transporter), member 10	protein-coding
Slc25a11	0.0092593	0	637070	3760000	0	0	0	555090	848190	3.13342	1.64774	0.471811	1.08372	GAGCCTGCGCC-160	chr11	70647008	70647018	-	1407		promoter-TSS (NM_027445)	promoter-TSS (NM_027445)	26	NM_024211	67863	Mm.296082	NM_024211	ENSMUSG00000014606	2310022P18Rik|2oxoc	solute carrier family 25 (mitochondrial carrier oxoglutarate carrier), member 11	protein-coding
Slc25a11	0.0092593	0	637070	3760000	0	0	0	555090	848190	3.13342	1.64774	0.471811	1.08372	GCGCGCGCGCA-3503	chr11	70646952	70646962	+	1403		promoter-TSS (NM_027445)	promoter-TSS (NM_027445)	82	NM_024211	67863	Mm.296082	NM_024211	ENSMUSG00000014606	2310022P18Rik|2oxoc	solute carrier family 25 (mitochondrial carrier oxoglutarate carrier), member 11	protein-coding
Slc25a11	0	1785300000	1704000000	2063900000	1455200000	1497300000	1943100000	1344900000	1827500000	1.05982	0.0838238	0.617283	0.695996	GAGCCTGCGCC-160	chr11	70647008	70647018	-	1407		promoter-TSS (NM_027445)	promoter-TSS (NM_027445)	26	NM_024211	67863	Mm.296082	NM_024211	ENSMUSG00000014606	2310022P18Rik|2oxoc	solute carrier family 25 (mitochondrial carrier oxoglutarate carrier), member 11	protein-coding
Slc25a11	0	1785300000	1704000000	2063900000	1455200000	1497300000	1943100000	1344900000	1827500000	1.05982	0.0838238	0.617283	0.695996	GCGCGCGCGCA-3503	chr11	70646952	70646962	+	1403		promoter-TSS (NM_027445)	promoter-TSS (NM_027445)	82	NM_024211	67863	Mm.296082	NM_024211	ENSMUSG00000014606	2310022P18Rik|2oxoc	solute carrier family 25 (mitochondrial carrier oxoglutarate carrier), member 11	protein-coding
Slc25a12	0	855310000	784020000	985250000	631720000	894610000	958290000	998590000	714540000	0.913144	-0.131085	0.454934	1.13627	GCGCGCGCGCG-85	chr2	71367580	71367590	+	1352		promoter-TSS (NM_172436)	promoter-TSS (NM_172436)	-31	NM_172436	78830	Mm.30928	NM_172436	ENSMUSG00000027010	2610002D09Rik|AI839531|B230107K20Rik|BB129864	solute carrier family 25 (mitochondrial carrier, Aralar), member 12	protein-coding
Slc25a12	0	855310000	784020000	985250000	631720000	894610000	958290000	998590000	714540000	0.913144	-0.131085	0.454934	1.13627	GCGCGGGCGCG-16	chr2	71367605	71367615	-	1391		promoter-TSS (NM_172436)	promoter-TSS (NM_172436)	-56	NM_172436	78830	Mm.30928	NM_172436	ENSMUSG00000027010	2610002D09Rik|AI839531|B230107K20Rik|BB129864	solute carrier family 25 (mitochondrial carrier, Aralar), member 12	protein-coding
Slc25a3	0.002907	818800	1475200	0	0	0	1811400	0	1544600	0.683552	-0.548877	0.677142	0.56247	GCGCCTGCGCA-476	chr10	91124171	91124181	-	1823		promoter-TSS (NM_133668)	promoter-TSS (NM_133668)	-213	NM_133668	18674	Mm.298	NM_133668	ENSMUSG00000061904	5730556H19Rik|PTP|Phc	solute carrier family 25 (mitochondrial carrier, phosphate carrier), member 3	protein-coding
Slc25a3	0	2302100000	2368300000	2313100000	2723800000	2089000000	2300000000	2033100000	2219300000	1.12335	0.167805	0.0723888	3.78809	GCGCCTGCGCA-476	chr10	91124171	91124181	-	1823		promoter-TSS (NM_133668)	promoter-TSS (NM_133668)	-213	NM_133668	18674	Mm.298	NM_133668	ENSMUSG00000061904	5730556H19Rik|PTP|Phc	solute carrier family 25 (mitochondrial carrier, phosphate carrier), member 3	protein-coding
Slc25a40	0.0015198	2044700	2273900	1846000	2168000	1799300	1877600	1979100	4294500	0.837405	-0.256002	0.55297	0.854728	GAGCCTGCGCG-34	chr5	8422783	8422793	-	1504		promoter-TSS (NM_001289595)	promoter-TSS (NM_001289595)	-50	NM_001289595	319653	Mm.146262	NM_178766	ENSMUSG00000054099	B230315F11Rik	solute carrier family 25, member 40	protein-coding
Slc25a51	0	5741000	10166000	4966700	6017000	5454400	6653700	5477700	7257700	1.0824	0.114239	0.704305	0.505728	GCGCCTGCGCG-89	chr4	45408746	45408756	-	1772		promoter-TSS (NM_001009949)	promoter-TSS (NM_001009949)	15	NM_001009949	230125	Mm.260210	NM_001009949	ENSMUSG00000045973	9130208E07Rik|D130005A03Rik|Gm138|Mcart1	solute carrier family 25, member 51	protein-coding
Spg7	0	9741400	4402600	12128000	16238000	8175900	4272600	5819400	5403800	1.79582	0.844639	0.151491	2.7227	GCGCTTGCGCG-53	chr8	123065441	123065451	-	1515		promoter-TSS (NM_153176)	promoter-TSS (NM_153176)	-62	NM_153176	234847	Mm.292075	NM_153176	ENSMUSG00000000738	AI452278|AU015315|Cmar|PGN	SPG7, paraplegin matrix AAA peptidase subunit	protein-coding
Spg7	0	9741400	4402600	12128000	16238000	8175900	4272600	5819400	5403800	1.79582	0.844639	0.151491	2.7227	GCGCCTGCGCA-397	chr8	123065503	123065513	-	1823		promoter-TSS (NM_153176)	promoter-TSS (NM_153176)	0	NM_153176	234847	Mm.292075	NM_153176	ENSMUSG00000000738	AI452278|AU015315|Cmar|PGN	SPG7, paraplegin matrix AAA peptidase subunit	protein-coding
Spg7	0	9741400	4402600	12128000	16238000	8175900	4272600	5819400	5403800	1.79582	0.844639	0.151491	2.7227	ACGCCTGCGCG-27	chr8	123065404	123065414	-	1512		promoter-TSS (NM_153176)	promoter-TSS (NM_153176)	-99	NM_153176	234847	Mm.292075	NM_153176	ENSMUSG00000000738	AI452278|AU015315|Cmar|PGN	SPG7, paraplegin matrix AAA peptidase subunit	protein-coding
Sucla2	0	614650000	496060000	630270000	497620000	610630000	478470000	538890000	623260000	0.994381	-0.00812951	0.951251	0.0721021	GCGCCTGCGCG-345	chr14	73552769	73552779	+	1772		promoter-TSS (NM_001361638)	promoter-TSS (NM_001361638)	-12	NM_001361638	20916	Mm.38951	NM_011506	ENSMUSG00000022110	4930547K18Rik|A-SCS|SCS-betaA	succinate-Coenzyme A ligase, ADP-forming, beta subunit	protein-coding
Supv3l1	0	16080000	13639000	11649000	16437000	13977000	19688000	16419000	18279000	0.84556	-0.242021	0.165227	2.59748	CCGCGTGCGCC-47	chr10	62449797	62449807	+	1247		promoter-TSS (NM_181423)	promoter-TSS (NM_181423)	-64	NM_181423	338359	Mm.235898	NM_181423	ENSMUSG00000020079	6330443E10Rik	suppressor of var1, 3-like 1 (S. cerevisiae)	protein-coding
Thnsl1	0	3628900	3249600	3069600	4627900	3914300	6458800	2425500	3207000	0.910681	-0.134982	0.723588	0.466759	GCGCTCGCGCA-11	chr2	21205995	21206005	-	1246		promoter-TSS (NM_027728)	promoter-TSS (NM_027728)	276	NM_177588	208967	Mm.268841	NM_177588	ENSMUSG00000048550	AW413632	threonine synthase-like 1 (bacterial)	protein-coding
Thnsl1	0	3628900	3249600	3069600	4627900	3914300	6458800	2425500	3207000	0.910681	-0.134982	0.723588	0.466759	GCGCAGGCGCA-5	chr2	21205729	21205739	+	1512		promoter-TSS (NM_027728)	promoter-TSS (NM_027728)	10	NM_177588	208967	Mm.268841	NM_177588	ENSMUSG00000048550	AW413632	threonine synthase-like 1 (bacterial)	protein-coding
Timm13	0	1378700	4344200	1688000	1577200	8712600	0	1428300	4950300	0.595586	-0.747619	0.504388	0.987394	ACGCATGCGCA-628	chr10	80901153	80901163	-	1533		promoter-TSS (NM_013895)	promoter-TSS (NM_013895)	-189	NM_013895	30055	Mm.142132	NM_013895	ENSMUSG00000020219	D10Ertd378e|Tim9|Timm9	translocase of inner mitochondrial membrane 13	protein-coding
Timm21	0	173400000	231630000	816970000	457620000	278250000	176100000	155540000	338890000	1.77029	0.823989	0.304219	1.71682	GCGCACGCGCA-59	chr18	84951674	84951684	-	1473		promoter-TSS (NM_025969)	promoter-TSS (NM_025969)	-155	NM_025969	67105	Mm.250617	NM_025969	ENSMUSG00000024645	1700034H14Rik|2700002I20Rik	translocase of inner mitochondrial membrane 21	protein-coding
Timm21	0	173400000	231630000	816970000	457620000	278250000	176100000	155540000	338890000	1.77029	0.823989	0.304219	1.71682	ACGCATGCGCG-413	chr18	84952041	84952051	+	1482		promoter-TSS (NM_025969)	promoter-TSS (NM_025969)	-522	NM_025969	67105	Mm.250617	NM_025969	ENSMUSG00000024645	1700034H14Rik|2700002I20Rik	translocase of inner mitochondrial membrane 21	protein-coding
Timm21	0	173400000	231630000	816970000	457620000	278250000	176100000	155540000	338890000	1.77029	0.823989	0.304219	1.71682	ACGCATGCGCA-967	chr18	84952068	84952078	-	1533		promoter-TSS (NM_025969)	promoter-TSS (NM_025969)	-549	NM_025969	67105	Mm.250617	NM_025969	ENSMUSG00000024645	1700034H14Rik|2700002I20Rik	translocase of inner mitochondrial membrane 21	protein-coding
Timm8b	0.0017094	0	751650	0	0	878820	0	0	748400	0.461923	-1.11428	0.497135	1.00829	GCGCGTGCGCA-611	chr9	50603919	50603929	+	1723		promoter-TSS (NM_025848)	promoter-TSS (NM_025848)	23	NM_013897	30057	Mm.335149	NM_013897	ENSMUSG00000039016	Tim8b	translocase of inner mitochondrial membrane 8B	protein-coding
Tmem143	0	28406000	23365000	28497000	32068000	20748000	20798000	26948000	26225000	1.18599	0.246095	0.123467	3.0178	GCGCGTGCGCA-470	chr7	45896887	45896897	+	1723		promoter-TSS (NM_001291064)	promoter-TSS (NM_001291064)	-177	NM_144801	70209	Mm.163766	NM_144801	ENSMUSG00000002781	2310076O21Rik|AI481604	transmembrane protein 143	protein-coding
Tmem143	0	28406000	23365000	28497000	32068000	20748000	20798000	26948000	26225000	1.18599	0.246095	0.123467	3.0178	GCGCATGCGCA-477	chr7	45897002	45897012	-	1793		promoter-TSS (NM_001291064)	promoter-TSS (NM_001291064)	-62	NM_144801	70209	Mm.163766	NM_144801	ENSMUSG00000002781	2310076O21Rik|AI481604	transmembrane protein 143	protein-coding
Tmem143	0	28406000	23365000	28497000	32068000	20748000	20798000	26948000	26225000	1.18599	0.246095	0.123467	3.0178	GCGCATGTGCA-771	chr7	45897058	45897068	-	1400		promoter-TSS (NM_001291064)	promoter-TSS (NM_001291064)	-6	NM_144801	70209	Mm.163766	NM_144801	ENSMUSG00000002781	2310076O21Rik|AI481604	transmembrane protein 143	protein-coding
Tmem177	0.0015083	1424300	901160	4335100	1665200	1648600	4204800	898560	2704000	0.880477	-0.183642	0.796991	0.327364	GAGCAGGCGCA-10	chr1	119913174	119913184	+	1244		promoter-TSS (NM_175106)	promoter-TSS (NM_175106)	-11	NM_175106	66343	Mm.49942	NM_175106	ENSMUSG00000036975	2300008B03Rik	transmembrane protein 177	protein-coding
Tmem186	0.0015924	10624000	7743800	8028300	10225000	11726000	9884800	11450000	12652000	0.801113	-0.319923	0.0539146	4.21318	GCGCATGCGCG-278	chr16	8637544	8637554	+	1742		promoter-TSS (NM_016881)	promoter-TSS (NM_016881)	152	NM_025708	66690	Mm.10068	NM_025708	ENSMUSG00000043140	2810440M13Rik|4432406C05Rik|AI648175|AW210586	transmembrane protein 186	protein-coding
Tmem65	0	71478000	62947000	58961000	79508000	81909000	67487000	73831000	65096000	0.946487	-0.0793453	0.539965	0.889063	ACGCAGGCGCA-195	chr15	58823683	58823693	+	1252		promoter-TSS (NM_175212)	promoter-TSS (NM_175212)	-261	NM_175212	74868	Mm.293754	NM_175212	ENSMUSG00000062373	2610029O13Rik|4930438D12Rik	transmembrane protein 65	protein-coding
Tmem70	0.0041322	2614000	3627300	8596300	6811500	7278000	5107200	6242900	4798800	0.924113	-0.113859	0.781699	0.355316	GCGCGTGCGCA-7	chr1	16665160	16665170	-	1723		promoter-TSS (NM_026392)	promoter-TSS (NM_026392)	-26	NM_026392	70397	Mm.194225	NM_026392	ENSMUSG00000025940	1110020A09Rik|2210416J16Rik	transmembrane protein 70	protein-coding
Tomm20	0.0091864	0	0	0	0	0	0	505450	0	0		0.391002	1.35475	GCGCGTGCGCA-595	chr8	126945931	126945941	-	1723		promoter-TSS (NM_024214)	promoter-TSS (NM_024214)	-15	NM_024214	67952	Mm.6932	NM_024214	ENSMUSG00000093904	1810060K07Rik|BB284719|Gm19268|MAS20|MOM19|TOM20|mKIAA0016	translocase of outer mitochondrial membrane 20	protein-coding
Tomm40l	0.0029155	2330900	1414300	1597000	1591300	2316800	1994900	2068400	2217300	0.806465	-0.310317	0.131391	2.92806	CCGCCTGCGCC-14	chr1	171223053	171223063	-	1347		promoter-TSS (NM_001037170)	promoter-TSS (NM_001037170)	-544	NM_001037170	641376	Mm.288374	NM_001037170	ENSMUSG00000005674	-	translocase of outer mitochondrial membrane 40-like	protein-coding
Tomm7	0.0053908	723070	0	1606600	3428000	0	0	0	0			0.146889	2.7672	GCGCATGCGCA-261	chr5	23844146	23844156	-	1793		promoter-TSS (NM_025394)	promoter-TSS (NM_025394)	-6	NM_025394	66169	Mm.291868	NM_025394	ENSMUSG00000028998	1110020J08Rik|AW047273|Tom7	translocase of outer mitochondrial membrane 7	protein-coding
Trnt1	0.0016502	0	0	851040	684920	0	578820	721740	0	1.181	0.240008	0.848093	0.237706	GCGCCTGCGCG-148	chr6	106769029	106769039	-	1772		promoter-TSS (NM_027296)	promoter-TSS (NM_027296)	-104	NM_001242360	70047	Mm.196332	NM_027296	ENSMUSG00000013736	2410043H24Rik|2610044E04Rik|9830143O18Rik|AA408384|C76540|CGI-47|mt-Trat	tRNA nucleotidyl transferase, CCA-adding, 1	protein-coding
Tsfm	0	27745000	21333000	25846000	31046000	39296000	51397000	22667000	25041000	0.765674	-0.385198	0.318533	1.65048	GCGCGCGCGCC-90	chr10	127030729	127030739	-	1255		promoter-TSS (NM_025537)	promoter-TSS (NM_025537)	80	NM_025537	66399	Mm.29900	NM_025537	ENSMUSG00000040521	2310050B20Rik|9430024O13Rik|EF-TS|EF-Tsmt	Ts translation elongation factor, mitochondrial	protein-coding
U2af2	1	0	0	0	0	0	1044200	0	0	0		0.391002	1.35475	ACGCCTGCGCA-103	chr7	5061351	5061361	-	1563		promoter-TSS (NM_133671)	promoter-TSS (NM_133671)	-787	NM_001205231	22185	Mm.360389	NM_133671	ENSMUSG00000030435	65kDa	U2 small nuclear ribonucleoprotein auxiliary factor (U2AF) 2	protein-coding
U2af2	1	0	0	0	0	0	1044200	0	0	0		0.391002	1.35475	GCGCGTGCGCC-72	chr7	5061248	5061258	-	1575		promoter-TSS (NM_133671)	promoter-TSS (NM_133671)	-890	NM_001205231	22185	Mm.360389	NM_133671	ENSMUSG00000030435	65kDa	U2 small nuclear ribonucleoprotein auxiliary factor (U2AF) 2	protein-coding
U2af2	1	0	0	0	0	0	1044200	0	0	0		0.391002	1.35475	ACGCAGGCGCA-89	chr7	5061319	5061329	+	1252		promoter-TSS (NM_133671)	promoter-TSS (NM_133671)	-819	NM_001205231	22185	Mm.360389	NM_133671	ENSMUSG00000030435	65kDa	U2 small nuclear ribonucleoprotein auxiliary factor (U2AF) 2	protein-coding
Uqcrc1	0	1055300000	1280400000	1433700000	1082200000	1182200000	1262800000	1031800000	1219000000	1.03318	0.0470896	0.71973	0.474473	GCGCTTGCGCC-28	chr9	108936653	108936663	+	1418		promoter-TSS (NM_025407)	promoter-TSS (NM_025407)	10	NM_025407	22273	Mm.335460	NM_025407	ENSMUSG00000025651	1110032G10Rik	ubiquinol-cytochrome c reductase core protein 1	protein-coding
Uqcrc1	0	1055300000	1280400000	1433700000	1082200000	1182200000	1262800000	1031800000	1219000000	1.03318	0.0470896	0.71973	0.474473	GCGCATGCGCA-653	chr9	108936677	108936687	-	1793		promoter-TSS (NM_025407)	promoter-TSS (NM_025407)	34	NM_025407	22273	Mm.335460	NM_025407	ENSMUSG00000025651	1110032G10Rik	ubiquinol-cytochrome c reductase core protein 1	protein-coding
Vars2	0	134660000	70067000	85739000	102390000	53819000	88013000	77471000	48054000	1.46941	0.555233	0.11691	3.09653	ACGCATGCGCC-171	chr17	35667630	35667640	-	1385		promoter-TSS (NM_175137)	promoter-TSS (NM_175137)	-43	NM_175137	68915	Mm.32002	NM_175137	ENSMUSG00000038838	1190004I24Rik|Vars2l|mKIAA1885	valyl-tRNA synthetase 2, mitochondrial	protein-coding
Vars2	0	134660000	70067000	85739000	102390000	53819000	88013000	77471000	48054000	1.46941	0.555233	0.11691	3.09653	ACGCATGCGCG-388	chr17	35667604	35667614	-	1482		promoter-TSS (NM_175137)	promoter-TSS (NM_175137)	-17	NM_175137	68915	Mm.32002	NM_175137	ENSMUSG00000038838	1190004I24Rik|Vars2l|mKIAA1885	valyl-tRNA synthetase 2, mitochondrial	protein-coding
Vdac3	0	320090000	448250000	363500000	306720000	367450000	606680000	320030000	490650000	0.806002	-0.311145	0.289663	1.78755	GCGCGTGCGCG-946	chr8	22593901	22593911	+	1672		promoter-TSS (NM_001198998)	promoter-TSS (NM_001198998)	-93	NM_011696	22335	Mm.227704	NM_011696	ENSMUSG00000008892	-	voltage-dependent anion channel 3	protein-coding
Vdac3	0	320090000	448250000	363500000	306720000	367450000	606680000	320030000	490650000	0.806002	-0.311145	0.289663	1.78755	GCGCCTGCGCG-189	chr8	22593756	22593766	+	1772		promoter-TSS (NM_001198998)	promoter-TSS (NM_001198998)	52	NM_001198998	22335	Mm.227704	NM_011696	ENSMUSG00000008892	-	voltage-dependent anion channel 3	protein-coding
Vdac3	0	320090000	448250000	363500000	306720000	367450000	606680000	320030000	490650000	0.806002	-0.311145	0.289663	1.78755	GCGCCCGCGCA-51	chr8	22593918	22593928	-	1503		promoter-TSS (NM_001198998)	promoter-TSS (NM_001198998)	-110	NM_011696	22335	Mm.227704	NM_011696	ENSMUSG00000008892	-	voltage-dependent anion channel 3	protein-coding
Vdac3	0	320090000	448250000	363500000	306720000	367450000	606680000	320030000	490650000	0.806002	-0.311145	0.289663	1.78755	GCGCCTGCGCG-190	chr8	22593791	22593801	+	1772		promoter-TSS (NM_001198998)	promoter-TSS (NM_001198998)	17	NM_001198998	22335	Mm.227704	NM_011696	ENSMUSG00000008892	-	voltage-dependent anion channel 3	protein-coding
Wasl	0.0053763	656740	668320	887350	779900	719540	959050	695060	1208400	0.835362	-0.259526	0.323311	1.629	GCGCGTGCGCA-390	chr6	24665171	24665181	+	1723		promoter-TSS (NM_001167745)	promoter-TSS (NM_001167745)	-181	NM_001167745	73178	Mm.1574	NM_028459	ENSMUSG00000029684	2900021I12Rik|3110031I02Rik|N-WASP	Wiskott-Aldrich syndrome-like (human)	protein-coding
Yars2	0	463980	3201000	1961500	507990	1273400	2047200	1052100	3875600	0.743725	-0.427158	0.585379	0.772558	GCGCCTGTGCC-1355	chr16	16303004	16303014	+	1282		promoter-TSS (NR_038046)	promoter-TSS (NR_038046)	44	NR_038046	70120	Mm.37486	NM_198246	ENSMUSG00000022792	2210023C10Rik|tyrRS	tyrosyl-tRNA synthetase 2 (mitochondrial)	protein-coding
Zadh2	0	9892600	10105000	8990400	11200000	11088000	11475000	12470000	9466600	0.903109	-0.147028	0.216718	2.20611	GCGCCTGCGCC-338	chr18	84087655	84087665	+	1675		promoter-TSS (NM_146090)	promoter-TSS (NM_146090)	-498	NM_146090	225791	Mm.147052	NM_146090	ENSMUSG00000049090	C530046K17Rik|PTGR-3|Pthr3	zinc binding alcohol dehydrogenase, domain containing 2	protein-coding
